# Supplementary material for: The predictability of fluctuating environments shapes the thermal tolerance of marine ectotherms and compensates narrow safety margins
Source: Sci Rep. 2024 Oct 30;14:26174. doi: 10.1038/s41598-024-77621-1 (PMC11526141; doi:10.1038/s41598-024-77621-1)
Supplement: Supplementary file 2 — Supplementary Information 2. [file 41598_2024_77621_MOESM2_ESM.xlsx]

## Sheet: supplementary table 1A
Tab S1A. Datset for temperature and oxygen at the Red Sea
Date	Location	ID	Unix.Timestamp	UTC_Date_._Time	Greenwich.Mean.Time	Temperature_C	Dissolved_Oxygen_mgL	DissolvedOxygenSaturation	Q	Dissolved_Oxygen_mgL2	DissolvedOxygenSaturation2	datetime
42768.5	Tropical	49137.5	1486036380	NA	NA	29.0605	7.8675	102.416	0.9915	7.8675	102.416	42768.5
42768.5	Tropical	49141.5	1486038780	NA	NA	22.9193	7.6505	89.0553	0.990833	7.6505	89.0553	42768.5
42768.5	Tropical	49147.5	1486042380	NA	NA	22.1433	7.14617	81.965	0.990667	7.14617	81.965	42768.6
42768.6	Tropical	49153.5	1486045980	NA	NA	21.6512	7.14683	81.1945	0.991167	7.14683	81.1945	42768.6
42768.6	Tropical	49159.5	1486049580	NA	NA	21.319	6.52933	73.7039	0.992	6.52933	73.7039	42768.6
42768.7	Tropical	49165.5	1486053180	NA	NA	20.9537	5.965	66.8586	0.991333	5.965	66.8586	42768.7
42768.7	Tropical	49171.5	1486056780	NA	NA	20.5572	6.18467	68.7747	0.9915	6.18467	68.7747	42768.7
42768.8	Tropical	49177.5	1486060380	NA	NA	21.7823	7.321	83.3915	0.9925	7.321	83.3915	42768.8
42768.8	Tropical	49183.5	1486063980	NA	NA	21.746	7.52317	85.6272	0.991833	7.52317	85.6272	42768.8
42768.8	Tropical	49189.5	1486067580	NA	NA	21.1378	6.95417	78.2303	0.991	6.95417	78.2303	42768.9
42768.9	Tropical	49195.5	1486071180	NA	NA	19.9912	5.14517	56.6251	0.991833	5.14517	56.6251	42768.9
42768.9	Tropical	49201.5	1486074780	NA	NA	19.4318	3.83	41.6408	0.994	3.83	41.6408	42768.9
42769	Tropical	49207.5	1486078380	NA	NA	18.794	4.369	46.9015	0.993833	4.369	46.9015	42769
42769	Tropical	49213.5	1486081980	NA	NA	18.0943	5.19817	54.9974	0.993	5.19817	54.9974	42769
42769	Tropical	49219.5	1486085580	NA	NA	17.2297	6.476	67.3137	0.992333	6.476	67.3137	42769.1
42769.1	Tropical	49225.5	1486089180	NA	NA	16.4912	7.11933	72.8781	0.992333	7.11933	72.8781	42769.1
42769.1	Tropical	49231.5	1486092780	NA	NA	16.0458	7.34033	74.44	0.992333	7.34033	74.44	42769.1
42769.2	Tropical	49237.5	1486096380	NA	NA	15.8562	7.465	75.4003	0.9925	7.465	75.4003	42769.2
42769.2	Tropical	49243.5	1486099980	NA	NA	16.003	7.65	77.516	0.992333	7.65	77.516	42769.2
42769.2	Tropical	49249.5	1486103580	NA	NA	16.9998	8.98917	93.0732	0.992	8.98917	93.0732	42769.3
42769.3	Tropical	49255.5	1486107180	NA	NA	21.275	9.916	111.68	0.993833	9.916	111.68	42769.3
42769.3	Tropical	49261.5	1486110780	NA	NA	23.2948	9.723	114.003	0.995	9.723	114.003	42769.4
42769.4	Tropical	49267.5	1486114380	NA	NA	23.6707	9.97667	117.8	0.994167	9.97667	117.8	42769.4
42769.4	Tropical	49273.5	1486117980	NA	NA	22.5858	7.915	91.6537	0.992	7.915	91.6537	42769.4
42769.5	Tropical	49279.5	1486121580	NA	NA	21.4098	8.13683	91.9947	0.991	8.13683	91.9947	42769.5
42769.5	Tropical	49285.5	1486125180	NA	NA	21.2537	9.503	107.134	0.992	9.503	107.134	42769.5
42769.5	Tropical	49291.5	1486128780	NA	NA	21.3707	9.62733	108.778	0.992667	9.62733	108.778	42769.6
42769.6	Tropical	49297.5	1486132380	NA	NA	21.1615	8.1835	92.0995	0.991667	8.1835	92.0995	42769.6
42769.6	Tropical	49303.5	1486135980	NA	NA	20.8698	6.97683	78.0651	0.992167	6.97683	78.0651	42769.6
42769.7	Tropical	49309.5	1486139580	NA	NA	20.7413	6.31567	70.4904	0.992167	6.31567	70.4904	42769.7
42769.7	Tropical	49315.5	1486143180	NA	NA	20.5377	5.98467	66.5272	0.992667	5.98467	66.5272	42769.7
42769.8	Tropical	49321.5	1486146780	NA	NA	20.2135	5.678	62.7181	0.992833	5.678	62.7181	42769.8
42769.8	Tropical	49327.5	1486150380	NA	NA	19.9088	5.2305	57.4259	0.993333	5.2305	57.4259	42769.8
42769.8	Tropical	49333.5	1486153980	NA	NA	19.6948	4.506	49.2615	0.994	4.506	49.2615	42769.9
42769.9	Tropical	49339.5	1486157580	NA	NA	19.4065	4.62333	50.25	0.994167	4.62333	50.25	42769.9
42769.9	Tropical	49345.5	1486161180	NA	NA	18.8937	5.134	55.2222	0.993667	5.134	55.2222	42769.9
42770	Tropical	49351.5	1486164780	NA	NA	18.3082	5.84183	62.0957	0.993333	5.84183	62.0957	42770
42770	Tropical	49357.5	1486168380	NA	NA	18.0225	6.021	63.6306	0.993167	6.021	63.6306	42770
42770	Tropical	49363.5	1486171980	NA	NA	17.8338	6.06417	63.8388	0.993333	6.06417	63.8388	42770.1
42770.1	Tropical	49369.5	1486175580	NA	NA	17.6507	6.17367	64.7465	0.993667	6.17367	64.7465	42770.1
42770.1	Tropical	49375.5	1486179180	NA	NA	17.5547	6.25633	65.4835	0.993333	6.25633	65.4835	42770.1
42770.2	Tropical	49381.5	1486182780	NA	NA	17.4105	6.71567	70.0828	0.993	6.71567	70.0828	42770.2
42770.2	Tropical	49387.5	1486186380	NA	NA	17.7295	7.656	80.4305	0.992167	7.656	80.4305	42770.2
42770.2	Tropical	49393.5	1486189980	NA	NA	18.7672	8.2115	88.1173	0.992167	8.2115	88.1173	42770.3
42770.3	Tropical	49399.5	1486193580	NA	NA	20.2455	9.203	101.773	0.992333	9.203	101.773	42770.3
42770.3	Tropical	49405.5	1486197180	NA	NA	22.9675	14.9133	174.281	0.999	14.01	170.987	42770.4
42770.4	Tropical	49411	1486200528	NA	NA	28.044	9.857	124.323	0.9968	9.3724	122.174	42770.4
42770.4	Tropical	49416.5	1486204020	NA	NA	26.9375	9.4175	117.84	0.993833	9.4175	117.84	42770.4
42770.5	Tropical	49422.5	1486207620	NA	NA	25.047	8.863	107.437	0.9925	8.863	107.437	42770.5
42770.5	Tropical	49428.5	1486211220	NA	NA	23.7993	8.02083	94.9247	0.993333	8.02083	94.9247	42770.5
42770.5	Tropical	49434.5	1486214820	NA	NA	22.8607	8.078	93.9228	0.992667	8.078	93.9228	42770.6
42770.6	Tropical	49440.5	1486218420	NA	NA	22.1225	7.44017	85.3127	0.993333	7.44017	85.3127	42770.6
42770.6	Tropical	49446.5	1486222020	NA	NA	21.6888	6.1165	69.5441	0.993	6.1165	69.5441	42770.6
42770.7	Tropical	49452.5	1486225620	NA	NA	21.5172	5.31917	60.274	0.993833	5.31917	60.274	42770.7
42770.7	Tropical	49458.5	1486229220	NA	NA	21.3358	4.93617	55.7368	0.993833	4.93617	55.7368	42770.7
42770.8	Tropical	49464.5	1486232820	NA	NA	21.2243	4.73883	53.3916	0.994167	4.73883	53.3916	42770.8
42770.8	Tropical	49470.5	1486236420	NA	NA	21.114	4.408	49.5581	0.994667	4.408	49.5581	42770.8
42770.8	Tropical	49476.5	1486240020	NA	NA	21.0205	3.88867	43.6407	0.995333	3.88867	43.6407	42770.9
42770.9	Tropical	49482.5	1486243620	NA	NA	21.0402	3.33067	37.3976	0.995667	3.33067	37.3976	42770.9
42770.9	Tropical	49488.5	1486247220	NA	NA	21.6302	4.795	54.4645	0.993667	4.795	54.4645	42770.9
42771	Tropical	49494.5	1486250820	NA	NA	21.8213	4.95933	56.5336	0.9935	4.95933	56.5336	42771
42771	Tropical	49500.5	1486254420	NA	NA	21.0915	3.877	43.5873	0.995167	3.877	43.5873	42771
42771	Tropical	49506.5	1486258020	NA	NA	20.4442	3.00383	33.3287	0.996333	3.00383	33.3287	42771.1
42771.1	Tropical	49512.5	1486261620	NA	NA	20.1772	3.63617	40.1319	0.996167	3.63617	40.1319	42771.1
42771.1	Tropical	49518.5	1486265220	NA	NA	20.0193	3.754	41.3043	0.996	3.754	41.3043	42771.1
42771.2	Tropical	49524.5	1486268820	NA	NA	19.9397	4.28717	47.0964	0.995	4.28717	47.0964	42771.2
42771.2	Tropical	49530.5	1486272420	NA	NA	20.339	5.75233	63.7212	0.992833	5.75233	63.7212	42771.2
42771.2	Tropical	49536.5	1486276020	NA	NA	21.2367	7.163	80.7317	0.992167	7.163	80.7317	42771.3
42771.3	Tropical	49542.5	1486279620	NA	NA	23.6068	7.806	92.1194	0.994333	7.806	92.1194	42771.3
42771.3	Tropical	49548.5	1486283220	NA	NA	25.3693	8.78833	107.098	0.994833	8.78833	107.098	42771.4
42771.4	Tropical	49554.5	1486286820	NA	NA	25.8995	9.24483	113.741	0.995833	9.24483	113.741	42771.4
42771.4	Tropical	49560.5	1486290420	NA	NA	26.1753	9.721	120.207	0.996667	9.721	120.207	42771.4
42771.5	Tropical	49566.5	1486294020	NA	NA	26.7777	10.2942	128.679	0.996667	10.2942	128.679	42771.5
42771.5	Tropical	49572.5	1486297620	NA	NA	27.1272	10.3653	130.385	0.996833	10.3653	130.385	42771.5
42771.5	Tropical	49578.5	1486301220	NA	NA	26.3508	8.34083	103.586	0.994667	8.34083	103.586	42771.6
42771.6	Tropical	49584.5	1486304820	NA	NA	24.3672	4.42267	52.9259	0.994667	4.42267	52.9259	42771.6
42771.6	Tropical	49590.5	1486308420	NA	NA	24.0537	3.8745	46.0764	0.995667	3.8745	46.0764	42771.6
42771.7	Tropical	49596.5	1486312020	NA	NA	23.5783	3.3405	39.3722	0.996333	3.3405	39.3722	42771.7
42771.7	Tropical	49602.5	1486315620	NA	NA	23.2947	3.96833	46.5197	0.995333	3.96833	46.5197	42771.7
42771.8	Tropical	49608.5	1486319220	NA	NA	23.0783	4.44883	51.9427	0.995167	4.44883	51.9427	42771.8
42771.8	Tropical	49614.5	1486322820	NA	NA	22.8928	4.3585	50.7072	0.995167	4.3585	50.7072	42771.8
42771.8	Tropical	49620.5	1486326420	NA	NA	23.8232	6.81	80.7236	0.994333	6.81	80.7236	42771.9
42771.9	Tropical	49626.5	1486330020	NA	NA	24.2705	7.60783	90.8363	0.994167	7.60783	90.8363	42771.9
42771.9	Tropical	49632.5	1486333620	NA	NA	24.1305	7.4475	88.6908	0.993833	7.4475	88.6908	42771.9
42772	Tropical	49638.5	1486337220	NA	NA	24.1167	7.32517	87.2105	0.994333	7.32517	87.2105	42772
42772	Tropical	49644.5	1486340820	NA	NA	23.9613	6.9865	82.9415	0.994167	6.9865	82.9415	42772
42772	Tropical	49650.5	1486344420	NA	NA	23.7447	6.786	80.2333	0.994167	6.786	80.2333	42772.1
42772.1	Tropical	49656.5	1486348020	NA	NA	23.528	6.20183	73.0286	0.9935	6.20183	73.0286	42772.1
42772.1	Tropical	49662.5	1486351620	NA	NA	23.4012	5.24883	61.6591	0.994333	5.24883	61.6591	42772.1
42772.2	Tropical	49668.5	1486355220	NA	NA	23.2725	4.25467	49.8611	0.995167	4.25467	49.8611	42772.2
42772.2	Tropical	49674.5	1486358820	NA	NA	23.151	4.35317	50.902	0.995	4.35317	50.902	42772.2
42772.2	Tropical	49680.5	1486362420	NA	NA	23.5253	6.86717	80.8998	0.993667	6.86717	80.8998	42772.3
42772.3	Tropical	49686.5	1486366020	NA	NA	24.5927	8.77717	105.442	0.995	8.77717	105.442	42772.3
42772.3	Tropical	49692.5	1486369620	NA	NA	25.4817	9.23383	112.741	0.996	9.23383	112.741	42772.4
42772.4	Tropical	49698.5	1486373220	NA	NA	25.7137	9.3615	114.787	0.995667	9.3615	114.787	42772.4
42772.4	Tropical	49704.5	1486376820	NA	NA	26.0347	9.566	117.982	0.996667	9.566	117.982	42772.4
42772.5	Tropical	49710.5	1486380420	NA	NA	26.2457	9.728	120.442	0.9955	9.728	120.442	42772.5
42772.5	Tropical	49716.5	1486384020	NA	NA	26.4867	9.93067	123.485	0.996167	9.93067	123.485	42772.5
42772.5	Tropical	49722.5	1486387620	NA	NA	26.5673	9.744	121.342	0.996667	9.744	121.342	42772.6
42772.6	Tropical	49728.5	1486391220	NA	NA	26.1587	8.622	106.596	0.996	8.622	106.596	42772.6
42772.6	Tropical	49734.5	1486394820	NA	NA	25.4523	6.25017	76.3003	0.994333	6.25017	76.3003	42772.6
42772.7	Tropical	49740.5	1486398420	NA	NA	24.7832	4.9665	59.8724	0.995333	4.9665	59.8724	42772.7
42772.7	Tropical	49746.5	1486402020	NA	NA	24.7312	4.26417	51.3495	0.995333	4.26417	51.3495	42772.7
42772.8	Tropical	49752.5	1486405620	NA	NA	24.5518	3.504	42.0563	0.9965	3.504	42.0563	42772.8
42772.8	Tropical	49758.5	1486409220	NA	NA	24.1683	3.23633	38.5515	0.996167	3.23633	38.5515	42772.8
42772.8	Tropical	49764.5	1486412820	NA	NA	23.7263	4.44783	52.5722	0.9955	4.44783	52.5722	42772.9
42772.9	Tropical	49770.5	1486416420	NA	NA	24.055	6.83767	81.3292	0.994333	6.83767	81.3292	42772.9
42772.9	Tropical	49776.5	1486420020	NA	NA	24.2858	7.60567	90.8365	0.994	7.60567	90.8365	42772.9
42773	Tropical	49782.5	1486423620	NA	NA	24.3405	7.46083	89.1965	0.993667	7.46083	89.1965	42773
42773	Tropical	49788.5	1486427220	NA	NA	24.2718	7.32317	87.4394	0.994667	7.32317	87.4394	42773
42773	Tropical	49794.5	1486430820	NA	NA	24.1767	7.20983	85.934	0.993833	7.20983	85.934	42773.1
42773.1	Tropical	49800.5	1486434420	NA	NA	24.0647	6.96383	82.8286	0.994	6.96383	82.8286	42773.1
42773.1	Tropical	49806.5	1486438020	NA	NA	23.8692	6.30233	74.6907	0.994	6.30233	74.6907	42773.1
42773.2	Tropical	49812.5	1486441620	NA	NA	23.6692	5.58583	65.9497	0.994167	5.58583	65.9497	42773.2
42773.2	Tropical	49818.5	1486445220	NA	NA	23.4833	5.11217	60.146	0.994333	5.11217	60.146	42773.2
42773.2	Tropical	49824.5	1486448820	NA	NA	23.4763	4.83217	56.85	0.995	4.83217	56.85	42773.3
42773.3	Tropical	49830.5	1486452420	NA	NA	23.893	5.68817	67.4954	0.993833	5.68817	67.4954	42773.3
42773.3	Tropical	49836.5	1486456020	NA	NA	24.9793	7.70217	93.204	0.993833	7.70217	93.204	42773.4
42773.4	Tropical	49842.5	1486459620	NA	NA	25.6925	7.94033	97.3215	0.995	7.94033	97.3215	42773.4
42773.4	Tropical	49848.5	1486463220	NA	NA	26.1092	9.03717	111.616	0.994833	9.03717	111.616	42773.4
42773.5	Tropical	49854.5	1486466820	NA	NA	26.5025	9.49783	118.135	0.995833	9.49783	118.135	42773.5
42773.5	Tropical	49860.5	1486470420	NA	NA	26.8343	9.3365	116.826	0.996	9.3365	116.826	42773.5
42773.5	Tropical	49866.5	1486474020	NA	NA	26.9192	9.17917	115.032	0.995667	9.17917	115.032	42773.6
42773.6	Tropical	49872.5	1486477620	NA	NA	26.7652	8.5925	107.389	0.996	8.5925	107.389	42773.6
42773.6	Tropical	49878.5	1486481220	NA	NA	26.3417	7.673	95.1744	0.9955	7.673	95.1744	42773.6
42773.7	Tropical	49884.5	1486484820	NA	NA	25.7462	5.66583	69.5313	0.995167	5.66583	69.5313	42773.7
42773.7	Tropical	49890.5	1486488420	NA	NA	25.2473	4.1865	50.9003	0.996	4.1865	50.9003	42773.7
42773.8	Tropical	49896.5	1486492020	NA	NA	25.254	3.5245	42.8535	0.9965	3.5245	42.8535	42773.8
42773.8	Tropical	49902.5	1486495620	NA	NA	25.1083	2.775	33.6558	0.997333	2.775	33.6558	42773.8
42773.8	Tropical	49908.5	1486499220	NA	NA	24.975	2.382	28.8132	0.998	2.382	28.8132	42773.9
42773.9	Tropical	49914.5	1486502820	NA	NA	24.7045	4.45167	53.5693	0.995667	4.45167	53.5693	42773.9
42773.9	Tropical	49920.5	1486506420	NA	NA	24.839	4.581	55.2764	0.990833	4.581	55.2764	42773.9
42774	Tropical	49926.5	1486510020	NA	NA	25.1113	5.5155	66.8873	0.981167	5.5155	66.8873	42774
42774	Tropical	49932.5	1486513620	NA	NA	25.1643	6.6545	80.7773	0.9915	6.6545	80.7773	42774
42774	Tropical	49938.5	1486517220	NA	NA	25.1082	7.13983	86.5802	0.993833	7.13983	86.5802	42774.1
42774.1	Tropical	49944.5	1486520820	NA	NA	24.9608	6.8125	82.3879	0.995167	6.8125	82.3879	42774.1
42774.1	Tropical	49950.5	1486524420	NA	NA	24.7117	6.568	79.0658	0.995	6.568	79.0658	42774.1
42774.2	Tropical	49956.5	1486528020	NA	NA	24.6023	5.6885	68.3389	0.9945	5.6885	68.3389	42774.2
42774.2	Tropical	49962.5	1486531620	NA	NA	24.626	5.10233	61.3268	0.994833	5.10233	61.3268	42774.2
42774.2	Tropical	49968.5	1486535220	NA	NA	24.5268	3.87267	46.4625	0.995667	3.87267	46.4625	42774.3
42774.3	Tropical	49974.5	1486538820	NA	NA	24.423	3.47083	41.5593	0.9965	3.47083	41.5593	42774.3
42774.3	Tropical	49980.5	1486542420	NA	NA	24.6457	4.39317	52.8227	0.995333	4.39317	52.8227	42774.4
42774.4	Tropical	49986.5	1486546020	NA	NA	25.0438	6.011	72.832	0.994833	6.011	72.832	42774.4
42774.4	Tropical	49992.5	1486549620	NA	NA	25.6658	8.341	102.21	0.995667	8.341	102.21	42774.4
42774.5	Tropical	49998.5	1486553220	NA	NA	26.143	9.30817	115.027	0.995833	9.30817	115.027	42774.5
42774.5	Tropical	50004.5	1486556820	NA	NA	26.26	9.099	112.682	0.996	9.099	112.682	42774.5
42774.5	Tropical	50010.5	1486560420	NA	NA	26.2303	8.74767	108.272	0.996833	8.74767	108.272	42774.6
42774.6	Tropical	50016.5	1486564020	NA	NA	26.247	8.4395	104.49	0.9955	8.4395	104.49	42774.6
42774.6	Tropical	50022.5	1486567620	NA	NA	26.2065	7.705	95.3256	0.994333	7.705	95.3256	42774.6
42774.7	Tropical	50028.5	1486571220	NA	NA	26.157	6.73283	83.2235	0.995	6.73283	83.2235	42774.7
42774.7	Tropical	50034.5	1486574820	NA	NA	25.9137	5.44933	67.0763	0.9955	5.44933	67.0763	42774.7
42774.8	Tropical	50040.5	1486578420	NA	NA	25.538	3.3155	40.5313	0.996833	3.3155	40.5313	42774.8
42774.8	Tropical	50046.5	1486582020	NA	NA	25.3567	2.39017	29.1177	0.997333	2.39017	29.1177	42774.8
42774.8	Tropical	50052.5	1486585620	NA	NA	25.2993	2.00333	24.3783	0.998	2.00333	24.3783	42774.9
42774.9	Tropical	50058.5	1486589220	NA	NA	25.3145	2.36417	28.756	0.997667	2.36417	28.756	42774.9
42774.9	Tropical	50064.5	1486592820	NA	NA	25.0688	3.99217	48.3704	0.996167	3.99217	48.3704	42774.9
42775	Tropical	50070.5	1486596420	NA	NA	25.2515	4.96633	60.3898	0.994833	4.96633	60.3898	42775
42775	Tropical	50076.5	1486600020	NA	NA	25.3032	6.92567	84.2837	0.995167	6.92567	84.2837	42775
42775	Tropical	50082.5	1486603620	NA	NA	25.278	6.7375	81.957	0.994333	6.7375	81.957	42775.1
42775.1	Tropical	50088.5	1486607220	NA	NA	25.2723	6.56767	79.8824	0.994333	6.56767	79.8824	42775.1
42775.1	Tropical	50094.5	1486610820	NA	NA	25.2457	6.22633	75.6934	0.995167	6.22633	75.6934	42775.1
42775.2	Tropical	50100.5	1486614420	NA	NA	25.2107	6.0005	72.901	0.995	6.0005	72.901	42775.2
42775.2	Tropical	50106.5	1486618020	NA	NA	25.2557	6.03533	73.3861	0.995167	6.03533	73.3861	42775.2
42775.2	Tropical	50112.5	1486621620	NA	NA	25.3638	5.72267	69.7222	0.994667	5.72267	69.7222	42775.3
42775.3	Tropical	50118.5	1486625220	NA	NA	25.4073	5.13083	62.5599	0.994833	5.13083	62.5599	42775.3
42775.3	Tropical	50124.5	1486628820	NA	NA	25.6068	4.99867	61.1755	0.9945	4.99867	61.1755	42775.4
42775.4	Tropical	50130.5	1486632420	NA	NA	26.3067	6.5335	81.0245	0.995	6.5335	81.0245	42775.4
42775.4	Tropical	50136.5	1486636020	NA	NA	27.1372	8.99033	113.115	0.995667	8.99033	113.115	42775.4
42775.5	Tropical	50142.5	1486639620	NA	NA	26.7143	9.13883	114.107	0.995667	9.13883	114.107	42775.5
42775.5	Tropical	50148.5	1486643220	NA	NA	26.4192	9.00467	111.834	0.9945	9.00467	111.834	42775.5
42775.5	Tropical	50154.5	1486646820	NA	NA	26.1118	9.083	112.183	0.9955	9.083	112.183	42775.6
42775.6	Tropical	50160.5	1486650420	NA	NA	25.8275	8.62917	106.029	0.9955	8.62917	106.029	42775.6
42775.6	Tropical	50166.5	1486654020	NA	NA	25.5832	8.1455	99.6404	0.9945	8.1455	99.6404	42775.6
42775.7	Tropical	50172.5	1486657620	NA	NA	25.4312	7.648	93.2948	0.9945	7.648	93.2948	42775.7
42775.7	Tropical	50178.5	1486661220	NA	NA	25.4747	7.105	86.7375	0.995167	7.105	86.7375	42775.7
42775.8	Tropical	50184.5	1486664820	NA	NA	25.531	5.81283	71.0495	0.995	5.81283	71.0495	42775.8
42775.8	Tropical	50190.5	1486668420	NA	NA	25.4718	3.938	48.0759	0.996	3.938	48.0759	42775.8
42775.8	Tropical	50196.5	1486672020	NA	NA	25.344	2.69133	32.7799	0.997333	2.69133	32.7799	42775.9
42775.9	Tropical	50202.5	1486675620	NA	NA	25.01	2.90917	35.1711	0.997167	2.90917	35.1711	42775.9
42775.9	Tropical	50208.5	1486679220	NA	NA	24.4398	4.60783	55.1912	0.995	4.60783	55.1912	42775.9
42776	Tropical	50214.5	1486682820	NA	NA	24.3992	4.2875	51.3132	0.995333	4.2875	51.3132	42776
42776	Tropical	50220.5	1486686420	NA	NA	24.2845	6.337	75.6815	0.994	6.337	75.6815	42776
42776	Tropical	50226.5	1486690020	NA	NA	24.4202	7.24317	86.7245	0.993833	7.24317	86.7245	42776.1
42776.1	Tropical	50232.5	1486693620	NA	NA	24.437	7.24367	86.7565	0.994167	7.24367	86.7565	42776.1
42776.1	Tropical	50238.5	1486697220	NA	NA	24.4355	7.14517	85.5741	0.993833	7.14517	85.5741	42776.1
42776.2	Tropical	50244.5	1486700820	NA	NA	24.3698	7.19483	86.0635	0.993333	7.19483	86.0635	42776.2
42776.2	Tropical	50250.5	1486704420	NA	NA	24.3193	7.30367	87.2839	0.9935	7.30367	87.2839	42776.2
42776.2	Tropical	50256.5	1486708020	NA	NA	24.3923	7.33567	87.7852	0.9935	7.33567	87.7852	42776.3
42776.3	Tropical	50262.5	1486711620	NA	NA	24.4917	7.032	84.3045	0.993833	7.032	84.3045	42776.3
42776.3	Tropical	50268.5	1486715220	NA	NA	24.5868	5.6665	68.0525	0.993667	5.6665	68.0525	42776.4
42776.4	Tropical	50274.5	1486718820	NA	NA	25.062	5.8515	70.8959	0.994	5.8515	70.8959	42776.4
42776.4	Tropical	50280.5	1486722420	NA	NA	25.842	7.74917	95.339	0.9945	7.74917	95.339	42776.4
42776.5	Tropical	50286.5	1486726020	NA	NA	26.8245	9.62617	120.47	0.996333	9.62617	120.47	42776.5
42776.5	Tropical	50292.5	1486729620	NA	NA	26.5535	9.47017	117.922	0.996	9.47017	117.922	42776.5
42776.5	Tropical	50298.5	1486733220	NA	NA	25.9965	9.1495	112.766	0.995667	9.1495	112.766	42776.6
42776.6	Tropical	50304.5	1486736820	NA	NA	25.6952	8.8785	108.831	0.9945	8.8785	108.831	42776.6
42776.6	Tropical	50310.5	1486740420	NA	NA	25.4975	8.499	103.801	0.994833	8.499	103.801	42776.6
42776.7	Tropical	50316.5	1486744020	NA	NA	25.3693	8.03783	97.9384	0.993833	8.03783	97.9384	42776.7
42776.7	Tropical	50322.5	1486747620	NA	NA	25.2177	7.456	90.5975	0.9945	7.456	90.5975	42776.7
42776.8	Tropical	50328.5	1486751220	NA	NA	25.3723	6.76583	82.4398	0.994333	6.76583	82.4398	42776.8
42776.8	Tropical	50334.5	1486754820	NA	NA	25.3035	5.1835	63.0926	0.995167	5.1835	63.0926	42776.8
42776.8	Tropical	50340.5	1486758420	NA	NA	24.9792	4.06317	49.1586	0.995667	4.06317	49.1586	42776.9
42776.9	Tropical	50346.5	1486762020	NA	NA	24.7732	3.00917	36.2672	0.997	3.00917	36.2672	42776.9
42776.9	Tropical	50352.5	1486765620	NA	NA	24.5237	3.15367	37.8311	0.9965	3.15367	37.8311	42776.9
42777	Tropical	50358.5	1486769220	NA	NA	24.3682	3.92517	46.9459	0.996167	3.92517	46.9459	42777
42777	Tropical	50364.5	1486772820	NA	NA	24.2257	4.48333	53.4808	0.994833	4.48333	53.4808	42777
42777	Tropical	50370.5	1486776420	NA	NA	24.3853	6.80783	81.4712	0.993167	6.80783	81.4712	42777.1
42777.1	Tropical	50376.5	1486780020	NA	NA	24.6205	7.355	88.3899	0.9945	7.355	88.3899	42777.1
42777.1	Tropical	50382.5	1486783620	NA	NA	24.6583	7.36167	88.5315	0.994167	7.36167	88.5315	42777.1
42777.2	Tropical	50388.5	1486787220	NA	NA	24.587	7.36517	88.4574	0.994167	7.36517	88.4574	42777.2
42777.2	Tropical	50394.5	1486790820	NA	NA	24.556	7.42267	89.0966	0.9935	7.42267	89.0966	42777.2
42777.2	Tropical	50400.5	1486794420	NA	NA	24.5728	7.19617	86.4044	0.993833	7.19617	86.4044	42777.3
42777.3	Tropical	50406.5	1486798020	NA	NA	24.636	7.142	85.8559	0.993667	7.142	85.8559	42777.3
42777.3	Tropical	50412.5	1486801620	NA	NA	24.3908	5.577	66.7436	0.993667	5.577	66.7436	42777.4
42777.4	Tropical	50418.5	1486805220	NA	NA	24.269	3.82583	45.6774	0.995667	3.82583	45.6774	42777.4
42777.4	Tropical	50424.5	1486808820	NA	NA	24.3543	3.98217	47.6214	0.995167	3.98217	47.6214	42777.4
42777.5	Tropical	50430.5	1486812420	NA	NA	24.5212	5.54033	66.4646	0.994	5.54033	66.4646	42777.5
42777.5	Tropical	50436.5	1486816020	NA	NA	24.9147	8.26217	99.8574	0.994333	8.26217	99.8574	42777.5
42777.5	Tropical	50442.5	1486819620	NA	NA	25.0692	9.2195	111.722	0.994333	9.2195	111.722	42777.6
42777.6	Tropical	50448.5	1486823220	NA	NA	24.7647	8.635	104.052	0.994667	8.635	104.052	42777.6
42777.6	Tropical	50454.5	1486826820	NA	NA	24.5435	8.21967	98.6414	0.9935	8.21967	98.6414	42777.6
42777.7	Tropical	50460.5	1486830420	NA	NA	24.2843	7.895	94.2907	0.993833	7.895	94.2907	42777.7
42777.7	Tropical	50466.5	1486834020	NA	NA	24.076	7.64217	90.9175	0.993833	7.64217	90.9175	42777.7
42777.8	Tropical	50472.5	1486837620	NA	NA	23.9628	6.98567	82.931	0.993167	6.98567	82.931	42777.8
42777.8	Tropical	50478.5	1486841220	NA	NA	23.7865	6.39967	75.727	0.993	6.39967	75.727	42777.8
42777.8	Tropical	50484.5	1486844820	NA	NA	23.5197	4.79783	56.4969	0.994667	4.79783	56.4969	42777.9
42777.9	Tropical	50490.5	1486848420	NA	NA	23.0783	3.98683	46.5512	0.995	3.98683	46.5512	42777.9
42777.9	Tropical	50496.5	1486852020	NA	NA	22.7742	4.13767	48.0309	0.995	4.13767	48.0309	42777.9
42778	Tropical	50502.5	1486855620	NA	NA	22.4687	3.70983	42.8147	0.995833	3.70983	42.8147	42778
42778	Tropical	50508.5	1486859220	NA	NA	22.3067	3.74817	43.1214	0.9955	3.74817	43.1214	42778
42778	Tropical	50514.5	1486862820	NA	NA	22.7085	5.224	60.604	0.994	5.224	60.604	42778.1
42778.1	Tropical	50520.5	1486866420	NA	NA	23.4918	7.24683	85.2822	0.993	7.24683	85.2822	42778.1
42778.1	Tropical	50526.5	1486870020	NA	NA	23.7753	7.36817	87.1641	0.994167	7.36817	87.1641	42778.1
42778.2	Tropical	50532.5	1486873620	NA	NA	23.7083	7.39333	87.3514	0.993167	7.39333	87.3514	42778.2
42778.2	Tropical	50538.5	1486877220	NA	NA	23.6943	7.7965	92.0912	0.9925	7.7965	92.0912	42778.2
42778.2	Tropical	50544.5	1486880820	NA	NA	23.8243	8.383	99.2637	0.992833	8.383	99.2637	42778.3
42778.3	Tropical	50550.5	1486884420	NA	NA	24.0088	8.66117	102.91	0.992167	8.66117	102.91	42778.3
42778.3	Tropical	50556.5	1486888020	NA	NA	23.9488	8.36467	99.2807	0.992333	8.36467	99.2807	42778.4
42778.4	Tropical	50562.5	1486891620	NA	NA	23.3772	7.227	84.8762	0.9925	7.227	84.8762	42778.4
42778.4	Tropical	50568.5	1486895220	NA	NA	23.3087	6.63867	77.8513	0.991167	6.63867	77.8513	42778.4
42778.5	Tropical	50574.5	1486898820	NA	NA	23.7893	7.68833	90.996	0.992333	7.68833	90.996	42778.5
42778.5	Tropical	50580.5	1486902420	NA	NA	23.988	8.5785	101.909	0.993	8.5785	101.909	42778.5
42778.5	Tropical	50586.5	1486906020	NA	NA	24.8558	9.42133	113.714	0.994167	9.42133	113.714	42778.6
42778.6	Tropical	50592.5	1486909620	NA	NA	24.671	8.54367	102.774	0.993833	8.54367	102.774	42778.6
42778.6	Tropical	50598.5	1486913220	NA	NA	24.4722	8.044	96.4056	0.993833	8.044	96.4056	42778.6
42778.7	Tropical	50604.5	1486916820	NA	NA	24.2815	7.7305	92.3198	0.993667	7.7305	92.3198	42778.7
42778.7	Tropical	50610.5	1486920420	NA	NA	24.0802	7.43567	88.4664	0.993	7.43567	88.4664	42778.7
42778.8	Tropical	50616.5	1486924020	NA	NA	23.8538	7.10983	84.2343	0.993333	7.10983	84.2343	42778.8
42778.8	Tropical	50622.5	1486927620	NA	NA	23.5982	6.58483	77.6419	0.993167	6.58483	77.6419	42778.8
42778.8	Tropical	50628.5	1486931220	NA	NA	23.2303	6.042	70.75	0.993167	6.042	70.75	42778.9
42778.9	Tropical	50634.5	1486934820	NA	NA	22.71	5.321	61.6965	0.993833	5.321	61.6965	42778.9
42778.9	Tropical	50640.5	1486938420	NA	NA	22.1128	5.0135	57.4664	0.993333	5.0135	57.4664	42778.9
42779	Tropical	50646.5	1486942020	NA	NA	21.6512	4.39467	49.9278	0.994	4.39467	49.9278	42779
42779	Tropical	50652.5	1486945620	NA	NA	21.5828	3.99367	45.3081	0.994667	3.99367	45.3081	42779
42779	Tropical	50658.5	1486949220	NA	NA	21.4363	4.88667	55.2775	0.994	4.88667	55.2775	42779.1
42779.1	Tropical	50664.5	1486952820	NA	NA	22.3055	6.42517	74.0157	0.993333	6.42517	74.0157	42779.1
42779.1	Tropical	50670.5	1486956420	NA	NA	23.3632	7.45517	87.5164	0.9935	7.45517	87.5164	42779.1
42779.2	Tropical	50676.5	1486960020	NA	NA	23.7083	7.57467	89.4945	0.992833	7.57467	89.4945	42779.2
42779.2	Tropical	50682.5	1486963620	NA	NA	23.7235	7.90783	93.4595	0.993	7.90783	93.4595	42779.2
42779.2	Tropical	50688.5	1486967220	NA	NA	23.9193	8.36017	99.1686	0.992333	8.36017	99.1686	42779.3
42779.3	Tropical	50694.5	1486970820	NA	NA	24.1445	9.032	107.59	0.993667	9.032	107.59	42779.3
42779.3	Tropical	50700.5	1486974420	NA	NA	24.3517	9.4255	112.719	0.993	9.4255	112.719	42779.4
42779.4	Tropical	50706.5	1486978020	NA	NA	23.9418	8.498	100.867	0.992	8.498	100.867	42779.4
42779.4	Tropical	50712.5	1486981620	NA	NA	23.084	7.563	88.3111	0.9915	7.563	88.3111	42779.4
42779.5	Tropical	50718.5	1486985220	NA	NA	23.292	7.82667	91.757	0.990667	7.82667	91.757	42779.5
42779.5	Tropical	50724.5	1486988820	NA	NA	23.4315	8.1295	95.5722	0.991833	8.1295	95.5722	42779.5
42779.5	Tropical	50730.5	1486992420	NA	NA	24.0103	10.0922	119.916	0.994167	10.0922	119.916	42779.6
42779.6	Tropical	50736.5	1486996020	NA	NA	24.4622	9.66	115.728	0.994667	9.66	115.728	42779.6
42779.6	Tropical	50742.5	1486999620	NA	NA	24.2985	8.37167	100.012	0.992667	8.37167	100.012	42779.6
42779.7	Tropical	50748.5	1487003220	NA	NA	24.0302	8.00617	95.1656	0.993667	8.00617	95.1656	42779.7
42779.7	Tropical	50754.5	1487006820	NA	NA	23.8537	7.68583	91.0555	0.993667	7.68583	91.0555	42779.7
42779.8	Tropical	50760.5	1487010420	NA	NA	23.5085	7.45033	87.698	0.992667	7.45033	87.698	42779.8
42779.8	Tropical	50766.5	1487014020	NA	NA	23.2627	7.0485	82.5839	0.992833	7.0485	82.5839	42779.8
42779.8	Tropical	50772.5	1487017620	NA	NA	22.9807	6.37233	74.2655	0.992833	6.37233	74.2655	42779.9
42779.9	Tropical	50778.5	1487021220	NA	NA	22.4448	5.5125	63.6009	0.992667	5.5125	63.6009	42779.9
42779.9	Tropical	50784.5	1487024820	NA	NA	21.5857	4.42817	50.2548	0.9935	4.42817	50.2548	42779.9
42780	Tropical	50790.5	1487028420	NA	NA	20.9257	4.074	45.6361	0.994833	4.074	45.6361	42780
42780	Tropical	50796.5	1487032020	NA	NA	20.7595	3.87383	43.2496	0.995333	3.87383	43.2496	42780
42780	Tropical	50802.5	1487035620	NA	NA	20.7037	3.8395	42.8184	0.9955	3.8395	42.8184	42780.1
42780.1	Tropical	50808.5	1487039220	NA	NA	20.941	4.609	51.6746	0.994167	4.609	51.6746	42780.1
42780.1	Tropical	50814.5	1487042820	NA	NA	22.3108	6.32833	72.8556	0.993333	6.32833	72.8556	42780.1
42780.2	Tropical	50820.5	1487046420	NA	NA	23.5377	7.42767	87.4819	0.9935	7.42767	87.4819	42780.2
42780.2	Tropical	50826.5	1487050020	NA	NA	23.8703	7.781	92.2136	0.993333	7.781	92.2136	42780.2
42780.2	Tropical	50832.5	1487053620	NA	NA	24.0548	8.17	97.1574	0.992667	8.17	97.1574	42780.3
42780.3	Tropical	50838.5	1487057220	NA	NA	24.339	8.72917	104.363	0.993333	8.72917	104.363	42780.3
42780.3	Tropical	50844.5	1487060820	NA	NA	24.7397	9.8455	118.584	0.993833	9.8455	118.584	42780.4
42780.4	Tropical	50850.5	1487064420	NA	NA	24.5322	9.55233	114.616	0.993	9.55233	114.616	42780.4
42780.4	Tropical	50856.5	1487068020	NA	NA	23.559	8.3065	97.8928	0.991167	8.3065	97.8928	42780.4
42780.5	Tropical	50862.5	1487071620	NA	NA	22.7712	8.13533	94.4309	0.991167	8.13533	94.4309	42780.5
42780.5	Tropical	50868.5	1487075220	NA	NA	22.5858	8.18667	94.6927	0.991667	8.18667	94.6927	42780.5
42780.5	Tropical	50874.5	1487078820	NA	NA	22.354	7.53917	86.8198	0.992167	7.53917	86.8198	42780.6
42780.6	Tropical	50880.5	1487082420	NA	NA	22.3987	8.5115	98.0901	0.991	8.5115	98.0901	42780.6
42780.6	Tropical	50886.5	1487086020	NA	NA	23.1037	8.231	96.144	0.992667	8.231	96.144	42780.6
42780.7	Tropical	50892.5	1487089620	NA	NA	23.6288	7.81917	92.2447	0.993833	7.81917	92.2447	42780.7
42780.7	Tropical	50898.5	1487093220	NA	NA	23.928	7.47767	88.7131	0.993667	7.47767	88.7131	42780.7
42780.8	Tropical	50904.5	1487096820	NA	NA	23.6455	7.4555	87.9842	0.9925	7.4555	87.9842	42780.8
42780.8	Tropical	50910.5	1487100420	NA	NA	23.3815	7.23567	84.9668	0.992833	7.23567	84.9668	42780.8
42780.8	Tropical	50916.5	1487104020	NA	NA	23.1147	6.517	76.1447	0.992667	6.517	76.1447	42780.9
42780.9	Tropical	50922.5	1487107620	NA	NA	22.7352	5.64933	65.5405	0.992833	5.64933	65.5405	42780.9
42780.9	Tropical	50928.5	1487111220	NA	NA	21.958	4.332	49.5374	0.994333	4.332	49.5374	42780.9
42781	Tropical	50934.5	1487114820	NA	NA	21.093	3.483	39.1347	0.995667	3.483	39.1347	42781
42781	Tropical	50940.5	1487118420	NA	NA	20.8168	3.35867	37.5404	0.995833	3.35867	37.5404	42781
42781	Tropical	50946.5	1487122020	NA	NA	20.7985	3.58467	40.0514	0.9955	3.58467	40.0514	42781.1
42781.1	Tropical	50952.5	1487125620	NA	NA	20.5975	4.74633	52.8168	0.9935	4.74633	52.8168	42781.1
42781.1	Tropical	50958.5	1487129220	NA	NA	20.8307	4.3865	49.0328	0.9945	4.3865	49.0328	42781.1
42781.2	Tropical	50964.5	1487132820	NA	NA	22.5162	6.8645	79.3899	0.9935	6.8645	79.3899	42781.2
42781.2	Tropical	50970.5	1487136420	NA	NA	23.3325	7.44967	87.4024	0.993167	7.44967	87.4024	42781.2
42781.2	Tropical	50976.5	1487140020	NA	NA	23.6005	7.64033	90.0875	0.993167	7.64033	90.0875	42781.3
42781.3	Tropical	50982.5	1487143620	NA	NA	23.6637	7.87867	93.0081	0.993167	7.87867	93.0081	42781.3
42781.3	Tropical	50988.5	1487147220	NA	NA	23.7363	8.373	98.9794	0.992333	8.373	98.9794	42781.4
42781.4	Tropical	50994.5	1487150820	NA	NA	23.6987	8.88617	104.972	0.992	8.88617	104.972	42781.4
42781.4	Tropical	51000.5	1487154420	NA	NA	22.8637	7.495	87.2306	0.991	7.495	87.2306	42781.4
42781.5	Tropical	51006.5	1487158020	NA	NA	21.9663	6.74183	77.0685	0.991	6.74183	77.0685	42781.5
42781.5	Tropical	51012.5	1487161620	NA	NA	21.7335	7.35683	83.7113	0.991833	7.35683	83.7113	42781.5
42781.5	Tropical	51018.5	1487165220	NA	NA	21.587	7.06617	80.1767	0.991667	7.06617	80.1767	42781.6
42781.6	Tropical	51024.5	1487168820	NA	NA	21.4615	7.18967	81.3788	0.991	7.18967	81.3788	42781.6
42781.6	Tropical	51030.5	1487172420	NA	NA	21.0093	7.34333	82.3906	0.991	7.34333	82.3906	42781.6
42781.7	Tropical	51036.5	1487176020	NA	NA	21.1068	7.083	79.6111	0.992333	7.083	79.6111	42781.7
42781.7	Tropical	51042.5	1487179620	NA	NA	22.4963	6.87617	79.4196	0.992333	6.87617	79.4196	42781.7
42781.8	Tropical	51048.5	1487183220	NA	NA	23.0992	7.28383	85.0767	0.993167	7.28383	85.0767	42781.8
42781.8	Tropical	51054.5	1487186820	NA	NA	23.1567	7.25333	84.812	0.992833	7.25333	84.812	42781.8
42781.8	Tropical	51060.5	1487190420	NA	NA	22.9417	7.124	82.9618	0.992667	7.124	82.9618	42781.9
42781.9	Tropical	51066.5	1487194020	NA	NA	22.4825	6.094	70.3572	0.992833	6.094	70.3572	42781.9
42781.9	Tropical	51072.5	1487197620	NA	NA	21.6063	4.68717	53.2586	0.9935	4.68717	53.2586	42781.9
42782	Tropical	51078.5	1487201220	NA	NA	20.6853	3.341	37.2432	0.995833	3.341	37.2432	42782
42782	Tropical	51084.5	1487204820	NA	NA	20.3043	3.31583	36.6897	0.995333	3.31583	36.6897	42782
42782	Tropical	51090.5	1487208420	NA	NA	20.0668	3.68067	40.523	0.994667	3.68067	40.523	42782.1
42782.1	Tropical	51096.5	1487212020	NA	NA	19.681	5.4665	59.7391	0.9925	5.4665	59.7391	42782.1
42782.1	Tropical	51102.5	1487215620	NA	NA	19.4457	5.71583	62.1763	0.9925	5.71583	62.1763	42782.1
42782.2	Tropical	51108.5	1487219220	NA	NA	20.0623	6.11	67.3378	0.992	6.11	67.3378	42782.2
42782.2	Tropical	51114.5	1487222820	NA	NA	22.0235	7.72067	88.3685	0.992667	7.72067	88.3685	42782.2
42782.2	Tropical	51120.5	1487226420	NA	NA	23.1147	8.33367	97.3739	0.992167	8.33367	97.3739	42782.3
42782.3	Tropical	51126.5	1487230020	NA	NA	23.6915	8.92217	105.386	0.992333	8.92217	105.386	42782.3
42782.3	Tropical	51132.5	1487233620	NA	NA	23.9962	9.1905	109.173	0.992667	9.1905	109.173	42782.4
42782.4	Tropical	51138.5	1487237220	NA	NA	23.855	9.4915	112.447	0.992333	9.4915	112.447	42782.4
42782.4	Tropical	51144.5	1487240820	NA	NA	23.1957	8.7805	102.802	0.992333	8.7805	102.802	42782.4
42782.5	Tropical	51150.5	1487244420	NA	NA	21.8715	7.2575	82.8067	0.990667	7.2575	82.8067	42782.5
42782.5	Tropical	51156.5	1487248020	NA	NA	21.803	7.57883	86.3539	0.991333	7.57883	86.3539	42782.5
42782.5	Tropical	51162.5	1487251620	NA	NA	21.5872	7.78183	88.2922	0.989833	7.78183	88.2922	42782.6
42782.6	Tropical	51168.5	1487255220	NA	NA	21.354	8.6365	97.5559	0.9915	8.6365	97.5559	42782.6
42782.6	Tropical	51174.5	1487258820	NA	NA	20.9507	7.80267	87.4491	0.991667	7.80267	87.4491	42782.6
42782.7	Tropical	51180.5	1487262420	NA	NA	20.5683	6.78133	75.4338	0.992833	6.78133	75.4338	42782.7
42782.7	Tropical	51186.5	1487266020	NA	NA	20.2833	6.42883	71.1023	0.991833	6.42883	71.1023	42782.7
42782.8	Tropical	51192.5	1487269620	NA	NA	21.2005	6.39717	72.0571	0.992	6.39717	72.0571	42782.8
42782.8	Tropical	51198.5	1487273220	NA	NA	22.1045	7.17817	82.2678	0.992333	7.17817	82.2678	42782.8
42782.8	Tropical	51204.5	1487276820	NA	NA	22.209	7.07933	81.2987	0.992333	7.07933	81.2987	42782.9
42782.9	Tropical	51210.5	1487280420	NA	NA	21.8018	6.69167	76.2449	0.992333	6.69167	76.2449	42782.9
42782.9	Tropical	51216.5	1487284020	NA	NA	21.3567	5.977	67.5389	0.993	5.977	67.5389	42782.9
42783	Tropical	51222.5	1487287620	NA	NA	20.3937	4.07833	45.2286	0.994333	4.07833	45.2286	42783
42783	Tropical	51228.5	1487291220	NA	NA	19.6193	3.47917	37.9738	0.995667	3.47917	37.9738	42783
42783	Tropical	51234.5	1487294820	NA	NA	19.1038	3.9965	43.1648	0.995333	3.9965	43.1648	42783.1
42783.1	Tropical	51240.5	1487298420	NA	NA	18.533	5.52567	58.9965	0.992667	5.52567	58.9965	42783.1
42783.1	Tropical	51246.5	1487302020	NA	NA	18.2195	5.94233	63.0545	0.992333	5.94233	63.0545	42783.1
42783.2	Tropical	51252.5	1487305620	NA	NA	18.0958	5.97383	63.2268	0.993	5.97383	63.2268	42783.2
42783.2	Tropical	51258.5	1487309220	NA	NA	18.66	6.98317	74.8175	0.992	6.98317	74.8175	42783.2
42783.2	Tropical	51264.5	1487312820	NA	NA	21.5338	8.51333	96.5422	0.991	8.51333	96.5422	42783.3
42783.3	Tropical	51270.5	1487316420	NA	NA	23.0715	8.95183	104.499	0.992	8.95183	104.499	42783.3
42783.3	Tropical	51276.5	1487320020	NA	NA	24.062	9.24683	109.983	0.991667	9.24683	109.983	42783.4
42783.4	Tropical	51282.5	1487323620	NA	NA	24.968	9.88683	119.596	0.993	9.88683	119.596	42783.4
42783.4	Tropical	51288.5	1487327220	NA	NA	25.7027	10.5865	129.786	0.994	10.5865	129.786	42783.4
42783.5	Tropical	51294.5	1487330820	NA	NA	24.5577	9.363	112.476	0.992167	9.363	112.476	42783.5
42783.5	Tropical	51300.5	1487334420	NA	NA	23.0895	8.111	94.7174	0.9905	8.111	94.7174	42783.5
42783.5	Tropical	51306.5	1487338020	NA	NA	22.1533	7.4105	85.0121	0.9895	7.4105	85.0121	42783.6
42783.6	Tropical	51312.5	1487341620	NA	NA	21.6663	7.93583	90.1822	0.990333	7.93583	90.1822	42783.6
42783.6	Tropical	51318.5	1487345220	NA	NA	21.2187	6.79983	76.601	0.990667	6.79983	76.601	42783.6
42783.7	Tropical	51324.5	1487348820	NA	NA	20.532	6.88283	76.5046	0.992	6.88283	76.5046	42783.7
42783.7	Tropical	51330.5	1487352420	NA	NA	20.0977	6.131	67.5703	0.992167	6.131	67.5703	42783.7
42783.8	Tropical	51336.5	1487356020	NA	NA	19.6835	5.91333	64.6249	0.992667	5.91333	64.6249	42783.8
42783.8	Tropical	51342.5	1487359620	NA	NA	19.7605	5.89583	64.5369	0.993	5.89583	64.5369	42783.8
42783.8	Tropical	51348.5	1487363220	NA	NA	20.5502	5.5065	61.2289	0.992833	5.5065	61.2289	42783.9
42783.9	Tropical	51354.5	1487366820	NA	NA	21.019	5.463	61.3037	0.992667	5.463	61.3037	42783.9
42783.9	Tropical	51360.5	1487370420	NA	NA	20.4257	5.6125	62.2475	0.992667	5.6125	62.2475	42783.9
42784	Tropical	51366.5	1487374020	NA	NA	19.4345	4.39383	47.8124	0.994667	4.39383	47.8124	42784
42784	Tropical	51372.5	1487377620	NA	NA	18.9205	4.12717	44.4174	0.9955	4.12717	44.4174	42784
42784	Tropical	51378.5	1487381220	NA	NA	18.3518	4.59233	48.8439	0.994667	4.59233	48.8439	42784.1
42784.1	Tropical	51384.5	1487384820	NA	NA	17.7833	5.1615	54.2898	0.992167	5.1615	54.2898	42784.1
42784.1	Tropical	51390.5	1487388420	NA	NA	17.5533	6.23433	65.2452	0.992	6.23433	65.2452	42784.1
42784.2	Tropical	51396.5	1487392020	NA	NA	17.3937	6.959	72.5961	0.992667	6.959	72.5961	42784.2
42784.2	Tropical	51402.5	1487395620	NA	NA	17.6252	7.2695	76.2015	0.991667	7.2695	76.2015	42784.2
42784.2	Tropical	51408.5	1487399220	NA	NA	18.4472	7.8575	83.7749	0.991	7.8575	83.7749	42784.3
42784.3	Tropical	51414.5	1487402820	NA	NA	20.9765	9.5385	107.108	0.991833	9.5385	107.108	42784.3
42784.3	Tropical	51420.5	1487406420	NA	NA	23.9882	9.601	114.018	0.991667	9.601	114.018	42784.4
42784.4	Tropical	51426.5	1487410020	NA	NA	25.5073	9.50717	116.137	0.993333	9.50717	116.137	42784.4
42784.4	Tropical	51432.5	1487413620	NA	NA	26.5632	9.7235	121.103	0.9945	9.7235	121.103	42784.4
42784.5	Tropical	51438.5	1487417220	NA	NA	26.0242	9.39117	115.889	0.994	9.39117	115.889	42784.5
42784.5	Tropical	51444.5	1487420820	NA	NA	23.9295	8.01883	95.1634	0.992	8.01883	95.1634	42784.5
42784.5	Tropical	51450.5	1487424420	NA	NA	22.5632	8.46633	97.8746	0.991	8.46633	97.8746	42784.6
42784.6	Tropical	51456.5	1487428020	NA	NA	22.202	8.58417	98.5633	0.991	8.58417	98.5633	42784.6
42784.6	Tropical	51462.5	1487431620	NA	NA	21.5717	7.5205	85.3178	0.9915	7.5205	85.3178	42784.6
42784.7	Tropical	51468.5	1487435220	NA	NA	20.9312	6.88917	77.1805	0.9915	6.88917	77.1805	42784.7
42784.7	Tropical	51474.5	1487438820	NA	NA	20.5922	6.36783	70.8642	0.9925	6.36783	70.8642	42784.7
42784.8	Tropical	51480.5	1487442420	NA	NA	20.3335	6.06583	67.1599	0.992167	6.06583	67.1599	42784.8
42784.8	Tropical	51486.5	1487446020	NA	NA	19.9743	5.71683	62.8471	0.9925	5.71683	62.8471	42784.8
42784.8	Tropical	51492.5	1487449620	NA	NA	19.7172	5.35617	58.5806	0.993667	5.35617	58.5806	42784.9
42784.9	Tropical	51498.5	1487453220	NA	NA	19.5817	4.73283	51.6214	0.994167	4.73283	51.6214	42784.9
42784.9	Tropical	51504.5	1487456820	NA	NA	19.4752	4.76033	51.8115	0.994	4.76033	51.8115	42784.9
42785	Tropical	51510.5	1487460420	NA	NA	19.2877	4.76367	51.6517	0.994333	4.76367	51.6517	42785
42785	Tropical	51516.5	1487464020	NA	NA	19.1028	5.3255	57.5309	0.993333	5.3255	57.5309	42785
42785	Tropical	51522.5	1487467620	NA	NA	18.9583	5.6995	61.3911	0.993167	5.6995	61.3911	42785.1
42785.1	Tropical	51528.5	1487471220	NA	NA	18.745	5.95383	63.8544	0.993	5.95383	63.8544	42785.1
42785.1	Tropical	51534.5	1487474820	NA	NA	18.8685	6.031	64.8444	0.992667	6.031	64.8444	42785.1
42785.2	Tropical	51540.5	1487478420	NA	NA	18.9568	6.04667	65.1296	0.993	6.04667	65.1296	42785.2
42785.2	Tropical	51546.5	1487482020	NA	NA	19.0968	6.331	68.3885	0.9925	6.331	68.3885	42785.2
42785.2	Tropical	51552.5	1487485620	NA	NA	19.5718	6.96217	75.9322	0.992	6.96217	75.9322	42785.3
42785.3	Tropical	51558.5	1487489220	NA	NA	20.4857	8.11633	90.1513	0.990667	8.11633	90.1513	42785.3
42785.3	Tropical	51564.5	1487492820	NA	NA	21.4473	9.41883	106.586	0.991167	9.41883	106.586	42785.4
42785.4	Tropical	51570.5	1487496420	NA	NA	22.1685	9.81033	112.582	0.992333	9.81033	112.582	42785.4
42785.4	Tropical	51576.5	1487500020	NA	NA	22.5953	10.006	115.756	0.991667	10.006	115.756	42785.4
42785.5	Tropical	51582.5	1487503620	NA	NA	23.1008	9.27283	108.349	0.993	9.27283	108.349	42785.5
42785.5	Tropical	51588.5	1487507220	NA	NA	23.8508	9.42383	111.646	0.992	9.42383	111.646	42785.5
42785.5	Tropical	51594.5	1487510820	NA	NA	23.4262	9.5315	112.015	0.992833	9.5315	112.015	42785.6
42785.6	Tropical	51600.5	1487514420	NA	NA	23.2448	8.82367	103.354	0.992667	8.82367	103.354	42785.6
42785.6	Tropical	51606.5	1487518020	NA	NA	23.0085	6.6805	77.9005	0.992667	6.6805	77.9005	42785.6
42785.7	Tropical	51612.5	1487521620	NA	NA	22.696	5.5585	64.4353	0.9925	5.5585	64.4353	42785.7
42785.7	Tropical	51618.5	1487525220	NA	NA	22.1475	5.02667	57.6582	0.993333	5.02667	57.6582	42785.7
42785.8	Tropical	51624.5	1487528820	NA	NA	21.8185	4.79433	54.6439	0.993167	4.79433	54.6439	42785.8
42785.8	Tropical	51630.5	1487532420	NA	NA	21.651	4.6555	52.8893	0.993833	4.6555	52.8893	42785.8
42785.8	Tropical	51636.5	1487536020	NA	NA	21.5813	4.25417	48.2659	0.994333	4.25417	48.2659	42785.9
42785.9	Tropical	51642.5	1487539620	NA	NA	21.4377	3.92367	44.3921	0.994667	3.92367	44.3921	42785.9
42785.9	Tropical	51648.5	1487543220	NA	NA	21.2312	3.59717	40.5347	0.995167	3.59717	40.5347	42785.9
42786	Tropical	51654.5	1487546820	NA	NA	21.1935	3.23367	36.4114	0.995833	3.23367	36.4114	42786
42786	Tropical	51660.5	1487550420	NA	NA	21.1643	2.911	32.7597	0.996167	2.911	32.7597	42786
42786	Tropical	51666.5	1487554020	NA	NA	21.1963	2.86867	32.3016	0.9965	2.86867	32.3016	42786.1
42786.1	Tropical	51672.5	1487557620	NA	NA	21.0553	3.28917	36.9359	0.996	3.28917	36.9359	42786.1
42786.1	Tropical	51678.5	1487561220	NA	NA	20.9662	3.33617	37.3989	0.996	3.33617	37.3989	42786.1
42786.2	Tropical	51684.5	1487564820	NA	NA	20.9843	3.5675	40.0084	0.995333	3.5675	40.0084	42786.2
42786.2	Tropical	51690.5	1487568420	NA	NA	21.2828	4.5835	51.7071	0.993667	4.5835	51.7071	42786.2
42786.2	Tropical	51696.5	1487572020	NA	NA	21.7655	5.71483	65.0982	0.993167	5.71483	65.0982	42786.3
42786.3	Tropical	51702.5	1487575620	NA	NA	22.8453	8.3605	97.2353	0.9935	8.3605	97.2353	42786.3
42786.3	Tropical	51708.5	1487579220	NA	NA	24.1402	9.6445	114.867	0.993833	9.6445	114.867	42786.4
42786.4	Tropical	51714.5	1487582820	NA	NA	24.7268	9.9985	120.398	0.993667	9.9985	120.398	42786.4
42786.4	Tropical	51720.5	1487586420	NA	NA	25.0255	10.3542	125.373	0.995	10.3542	125.373	42786.4
42786.5	Tropical	51726.5	1487590020	NA	NA	23.5825	8.4645	99.996	0.990667	8.4645	99.996	42786.5
42786.5	Tropical	51732.5	1487593620	NA	NA	20.402	7.433	82.407	0.990833	7.433	82.407	42786.5
42786.5	Tropical	51738.5	1487597220	NA	NA	20.0567	7.42417	81.7473	0.990833	7.42417	81.7473	42786.6
42786.6	Tropical	51744	1487600520	NA	NA	20.0162	8.1356	89.5175	0.991	8.1356	89.5175	42786.6
42845.5	Tropical	51749.5	1492695120	NA	NA	32.0468	4.4075	60.8623	0.991667	4.4075	60.8623	42845.6
42845.6	Tropical	51755.5	1492698720	NA	NA	30.1405	1.70517	22.6159	0.993667	1.70517	22.6159	42845.6
42845.6	Tropical	51761.5	1492702320	NA	NA	29.4985	1.371	17.9864	0.993833	1.371	17.9864	42845.6
42845.7	Tropical	51767.5	1492705920	NA	NA	28.9365	1.26733	16.4589	0.9935	1.26733	16.4589	42845.7
42845.7	Tropical	51773.5	1492709520	NA	NA	28.6893	1.29817	16.7873	0.994	1.29817	16.7873	42845.7
42845.8	Tropical	51779.5	1492713120	NA	NA	28.605	1.24333	16.0549	0.994	1.24333	16.0549	42845.8
42845.8	Tropical	51785.5	1492716720	NA	NA	28.4053	1.14067	14.6772	0.993333	1.14067	14.6772	42845.8
42845.8	Tropical	51791.5	1492720320	NA	NA	28.1548	2.87417	36.8048	0.9945	2.87417	36.8048	42845.9
42845.9	Tropical	51797.5	1492723920	NA	NA	28.038	5.27017	67.3747	0.9945	5.27017	67.3747	42845.9
42845.9	Tropical	51803.5	1492727520	NA	NA	28.075	5.97183	76.3954	0.994	5.97183	76.3954	42845.9
42846	Tropical	51809.5	1492731120	NA	NA	27.9712	5.87	74.9538	0.994167	5.87	74.9538	42846
42846	Tropical	51815.5	1492734720	NA	NA	27.8887	5.76783	73.5421	0.993833	5.76783	73.5421	42846
42846	Tropical	51821.5	1492738320	NA	NA	27.7238	4.97317	63.2243	0.993833	4.97317	63.2243	42846.1
42846.1	Tropical	51827.5	1492741920	NA	NA	27.5493	3.95417	50.12	0.994333	3.95417	50.12	42846.1
42846.1	Tropical	51833.5	1492745520	NA	NA	27.4473	2.17483	27.5133	0.994167	2.17483	27.5133	42846.1
42846.2	Tropical	51839.5	1492749120	NA	NA	27.5865	0.757	9.59865	0.989	0.757	9.59865	42846.2
42846.2	Tropical	51845.5	1492752720	NA	NA	27.964	1.03617	13.2388	0.9915	1.03617	13.2388	42846.2
42846.2	Tropical	51851.5	1492756320	NA	NA	28.7057	1.93567	25.0852	0.993833	1.93567	25.0852	42846.3
42846.3	Tropical	51857.5	1492759920	NA	NA	30.2375	5.626	74.8638	0.993	5.626	74.8638	42846.3
42846.3	Tropical	51863.5	1492763520	NA	NA	31.3965	8.88683	120.431	0.994833	8.88683	120.431	42846.4
42846.4	Tropical	51869.5	1492767120	NA	NA	31.8867	9.01783	123.211	0.993167	9.01783	123.211	42846.4
42846.4	Tropical	51875.5	1492770720	NA	NA	32.1063	8.76633	120.224	0.992833	8.76633	120.224	42846.4
42846.5	Tropical	51881.5	1492774320	NA	NA	32.578	8.83183	122.083	0.992	8.83183	122.083	42846.5
42846.5	Tropical	51887.5	1492777920	NA	NA	32.2055	8.71567	119.726	0.992167	8.71567	119.726	42846.5
42846.5	Tropical	51893.5	1492781520	NA	NA	32.1687	8.15483	111.951	0.991833	8.15483	111.951	42846.6
42846.6	Tropical	51899.5	1492785120	NA	NA	31.8983	5.77833	79.0197	0.9905	5.77833	79.0197	42846.6
42846.6	Tropical	51905.5	1492788720	NA	NA	30.7187	1.5295	20.5218	0.9935	1.5295	20.5218	42846.6
42846.7	Tropical	51911.5	1492792320	NA	NA	30.2282	0.798667	10.6093	0.991333	0.798667	10.6093	42846.7
42846.7	Tropical	51917.5	1492795920	NA	NA	29.9053	0.6045	7.98569	0.989167	0.6045	7.98569	42846.7
42846.8	Tropical	51923.5	1492799520	NA	NA	29.5115	0.762167	9.99754	0.990333	0.762167	9.99754	42846.8
42846.8	Tropical	51929.5	1492803120	NA	NA	29.3663	1.28533	16.819	0.993667	1.28533	16.819	42846.8
42846.8	Tropical	51935.5	1492806720	NA	NA	29.1987	1.064	13.881	0.9925	1.064	13.881	42846.9
42846.9	Tropical	51941.5	1492810320	NA	NA	29.0283	3.75817	48.8563	0.994	3.75817	48.8563	42846.9
42846.9	Tropical	51947.5	1492813920	NA	NA	28.8195	5.6105	72.7183	0.993333	5.6105	72.7183	42846.9
42847	Tropical	51953.5	1492817520	NA	NA	28.8168	5.90783	76.5686	0.993833	5.90783	76.5686	42847
42847	Tropical	51959.5	1492821120	NA	NA	28.7638	5.9245	76.7151	0.993333	5.9245	76.7151	42847
42847	Tropical	51965.5	1492824720	NA	NA	28.5282	5.902	76.1096	0.994333	5.902	76.1096	42847.1
42847.1	Tropical	51971.5	1492828320	NA	NA	28.2487	4.90367	62.9257	0.993667	4.90367	62.9257	42847.1
42847.1	Tropical	51977.5	1492831920	NA	NA	28.112	3.45033	44.1685	0.994	3.45033	44.1685	42847.1
42847.2	Tropical	51983.5	1492835520	NA	NA	27.9697	2.001	25.552	0.9945	2.001	25.552	42847.2
42847.2	Tropical	51989.5	1492839120	NA	NA	28.0695	0.951833	12.1756	0.991833	0.951833	12.1756	42847.2
42847.2	Tropical	51995.5	1492842720	NA	NA	28.5013	1.169	15.0791	0.992667	1.169	15.0791	42847.3
42847.3	Tropical	52001.5	1492846320	NA	NA	29.48	2.63567	34.591	0.994	2.63567	34.591	42847.3
42847.3	Tropical	52007.5	1492849920	NA	NA	31.1277	5.79733	78.3609	0.992	5.79733	78.3609	42847.4
42847.4	Tropical	52013.5	1492853520	NA	NA	32.8243	6.67383	92.618	0.988667	6.67383	92.618	42847.4
42847.4	Tropical	52019.5	1492857120	NA	NA	33.5532	7.94167	111.569	0.987167	7.94167	111.569	42847.4
42847.5	Tropical	52025.5	1492860720	NA	NA	33.1495	9.3275	130.171	0.99	9.3275	130.171	42847.5
42847.5	Tropical	52031.5	1492864320	NA	NA	33.0285	9.14833	127.414	0.99	9.14833	127.414	42847.5
42847.5	Tropical	52037.5	1492867920	NA	NA	33.0185	8.59667	119.711	0.9905	8.59667	119.711	42847.6
42847.6	Tropical	52043.5	1492871520	NA	NA	32.7178	6.882	95.3848	0.989667	6.882	95.3848	42847.6
42847.6	Tropical	52049.5	1492875120	NA	NA	32.1645	4.596	63.1203	0.989167	4.596	63.1203	42847.6
42847.7	Tropical	52055.5	1492878720	NA	NA	31.186	1.904	25.7269	0.994167	1.904	25.7269	42847.7
42847.7	Tropical	52061.5	1492882320	NA	NA	30.5737	1.0695	14.2931	0.993333	1.0695	14.2931	42847.7
42847.8	Tropical	52067.5	1492885920	NA	NA	30.3007	0.691167	9.19373	0.9905	0.691167	9.19373	42847.8
42847.8	Tropical	52073.5	1492889520	NA	NA	30.0033	0.334	4.42042	0.984333	0.334	4.42042	42847.8
42847.8	Tropical	52079.5	1492893120	NA	NA	29.953	0.0933333	1.23344	0.977167	0.0933333	1.23344	42847.9
42847.9	Tropical	52085.5	1492896720	NA	NA	29.8348	0.339833	4.48255	0.985167	0.339833	4.48255	42847.9
42847.9	Tropical	52091.5	1492900320	NA	NA	29.5115	4.93167	64.6872	0.993667	4.93167	64.6872	42847.9
42848	Tropical	52097.5	1492903920	NA	NA	29.4153	5.93367	77.7096	0.993167	5.93367	77.7096	42848
42848	Tropical	52103.5	1492907520	NA	NA	29.3363	6.05083	79.1356	0.993333	6.05083	79.1356	42848
42848	Tropical	52109.5	1492911120	NA	NA	29.0698	5.91867	77.0515	0.993167	5.91867	77.0515	42848.1
42848.1	Tropical	52115.5	1492914720	NA	NA	28.8595	5.49283	71.2486	0.992833	5.49283	71.2486	42848.1
42848.1	Tropical	52121.5	1492918320	NA	NA	28.731	4.585	59.3359	0.993	4.585	59.3359	42848.1
42848.2	Tropical	52127.5	1492921920	NA	NA	28.718	3.62717	46.9269	0.993667	3.62717	46.9269	42848.2
42848.2	Tropical	52133.5	1492925520	NA	NA	28.7882	2.336	30.2554	0.994167	2.336	30.2554	42848.2
42848.2	Tropical	52139.5	1492929120	NA	NA	28.9742	1.54283	20.0528	0.994167	1.54283	20.0528	42848.3
42848.3	Tropical	52145.5	1492932720	NA	NA	29.9173	2.49183	32.9902	0.994167	2.49183	32.9902	42848.3
42848.3	Tropical	52151.5	1492936320	NA	NA	31.0797	4.94817	66.709	0.991	4.94817	66.709	42848.4
42848.4	Tropical	52157.5	1492939920	NA	NA	32.6737	7.277	100.839	0.9905	7.277	100.839	42848.4
42848.4	Tropical	52163.5	1492943520	NA	NA	32.9388	7.85667	109.26	0.988333	7.85667	109.26	42848.4
42848.5	Tropical	52169.5	1492947120	NA	NA	32.4575	7.9135	109.166	0.989667	7.9135	109.166	42848.5
42848.5	Tropical	52175.5	1492950720	NA	NA	32.4122	8.09517	111.588	0.990667	8.09517	111.588	42848.5
42848.5	Tropical	52181.5	1492954320	NA	NA	32.2668	8.04417	110.616	0.990833	8.04417	110.616	42848.6
42848.6	Tropical	52187.5	1492957920	NA	NA	31.9902	7.56733	103.579	0.990167	7.56733	103.579	42848.6
42848.6	Tropical	52193.5	1492961520	NA	NA	31.7142	6.07483	82.7692	0.990167	6.07483	82.7692	42848.6
42848.7	Tropical	52199.5	1492965120	NA	NA	31.5743	4.69483	63.8094	0.990667	4.69483	63.8094	42848.7
42848.7	Tropical	52205.5	1492968720	NA	NA	31.3238	2.54967	34.5127	0.993167	2.54967	34.5127	42848.7
42848.8	Tropical	52211.5	1492972320	NA	NA	30.946	1.79117	24.089	0.9945	1.79117	24.089	42848.8
42848.8	Tropical	52217.5	1492975920	NA	NA	30.7185	1.10317	14.7777	0.9935	1.10317	14.7777	42848.8
42848.8	Tropical	52223.5	1492979520	NA	NA	30.64	0.409167	5.47329	0.986167	0.409167	5.47329	42848.9
42848.9	Tropical	52229.5	1492983120	NA	NA	30.5908	0.143	1.91121	0.979667	0.143	1.91121	42848.9
42848.9	Tropical	52235.5	1492986720	NA	NA	30.2932	1.595	21.0893	0.986333	1.595	21.0893	42848.9
42849	Tropical	52241.5	1492990320	NA	NA	29.7168	5.29	69.6429	0.993	5.29	69.6429	42849
42849	Tropical	52247.5	1492993920	NA	NA	29.5187	5.66	74.2572	0.993333	5.66	74.2572	42849
42849	Tropical	52253.5	1492997520	NA	NA	29.0383	5.93933	77.2767	0.993167	5.93933	77.2767	42849.1
42849.1	Tropical	52259.5	1493001120	NA	NA	28.7737	5.65917	73.2901	0.993	5.65917	73.2901	42849.1
42849.1	Tropical	52265.5	1493004720	NA	NA	28.6337	5.17467	66.8485	0.992667	5.17467	66.8485	42849.1
42849.2	Tropical	52271.5	1493008320	NA	NA	28.8197	4.51617	58.5282	0.993167	4.51617	58.5282	42849.2
42849.2	Tropical	52277.5	1493011920	NA	NA	29.153	3.12883	40.7855	0.993667	3.12883	40.7855	42849.2
42849.2	Tropical	52283.5	1493015520	NA	NA	29.3852	1.754	22.951	0.994167	1.754	22.951	42849.3
42849.3	Tropical	52289.5	1493019120	NA	NA	29.998	2.16	28.5943	0.994167	2.16	28.5943	42849.3
42849.3	Tropical	52295.5	1493022720	NA	NA	30.8232	3.583	48.1006	0.992167	3.583	48.1006	42849.4
42849.4	Tropical	52301.5	1493026320	NA	NA	32.1643	5.37783	73.9648	0.990167	5.37783	73.9648	42849.4
42849.4	Tropical	52307.5	1493029920	NA	NA	34.1073	9.41383	133.533	0.987167	9.41383	133.533	42849.4
42849.5	Tropical	52313.5	1493033520	NA	NA	32.559	8.86633	122.559	0.988333	8.86633	122.559	42849.5
42849.5	Tropical	52319.5	1493037120	NA	NA	31.3383	8.625	116.755	0.991833	8.625	116.755	42849.5
42849.5	Tropical	52325.5	1493040720	NA	NA	30.8413	8.47767	113.792	0.992833	8.47767	113.792	42849.6
42849.6	Tropical	52331.5	1493044320	NA	NA	30.6997	8.10533	108.532	0.992833	8.10533	108.532	42849.6
42849.6	Tropical	52337.5	1493047920	NA	NA	30.4088	7.24117	96.4821	0.992167	7.24117	96.4821	42849.6
42849.7	Tropical	52343.5	1493051520	NA	NA	30.1748	5.67883	75.3646	0.992167	5.67883	75.3646	42849.7
42849.7	Tropical	52349.5	1493055120	NA	NA	30.2832	3.36767	44.7436	0.993167	3.36767	44.7436	42849.7
42849.8	Tropical	52355.5	1493058720	NA	NA	30.318	1.83133	24.3643	0.994167	1.83133	24.3643	42849.8
42849.8	Tropical	52361.5	1493062320	NA	NA	29.9358	1.61	21.2718	0.994333	1.61	21.2718	42849.8
42849.8	Tropical	52367.5	1493065920	NA	NA	29.421	1.26367	16.5553	0.993833	1.26367	16.5553	42849.9
42849.9	Tropical	52373.5	1493069520	NA	NA	29.3035	0.671833	8.78207	0.989833	0.671833	8.78207	42849.9
42849.9	Tropical	52379.5	1493073120	NA	NA	29.0828	1.67317	21.7813	0.994667	1.67317	21.7813	42849.9
42850	Tropical	52385.5	1493076720	NA	NA	28.5725	4.14117	53.3501	0.9935	4.14117	53.3501	42850
42850	Tropical	52391.5	1493080320	NA	NA	28.4682	6.45417	83.1389	0.993333	6.45417	83.1389	42850
42850	Tropical	52397.5	1493083920	NA	NA	28.3853	6.53333	84.0365	0.993167	6.53333	84.0365	42850.1
42850.1	Tropical	52403.5	1493087520	NA	NA	28.1975	6.42917	82.4251	0.992667	6.42917	82.4251	42850.1
42850.1	Tropical	52409.5	1493091120	NA	NA	28.0578	6.217	79.507	0.993167	6.217	79.507	42850.1
42850.2	Tropical	52415.5	1493094720	NA	NA	28.0908	5.539	70.8761	0.9925	5.539	70.8761	42850.2
42850.2	Tropical	52421.5	1493098320	NA	NA	28.2073	4.64833	59.6008	0.992167	4.64833	59.6008	42850.2
42850.2	Tropical	52427.5	1493101920	NA	NA	28.377	2.73	35.1027	0.9935	2.73	35.1027	42850.3
42850.3	Tropical	52433.5	1493105520	NA	NA	28.6395	3.54483	45.8058	0.9925	3.54483	45.8058	42850.3
42850.3	Tropical	52439.5	1493109120	NA	NA	29.7547	5.12817	67.5739	0.991	5.12817	67.5739	42850.4
42850.4	Tropical	52445.5	1493112720	NA	NA	30.8778	5.42733	72.8956	0.990833	5.42733	72.8956	42850.4
42850.4	Tropical	52451.5	1493116320	NA	NA	31.7177	7.088	96.6845	0.990333	7.088	96.6845	42850.4
42850.5	Tropical	52457.5	1493119920	NA	NA	32.7918	9.995	138.682	0.99	9.995	138.682	42850.5
42850.5	Tropical	52463.5	1493123520	NA	NA	31.6577	9.78733	133.211	0.992167	9.78733	133.211	42850.5
42850.5	Tropical	52469.5	1493127120	NA	NA	31.0358	9.7685	131.554	0.993	9.7685	131.554	42850.6
42850.6	Tropical	52475.5	1493130720	NA	NA	30.7387	9.37933	125.676	0.993333	9.37933	125.676	42850.6
42850.6	Tropical	52481.5	1493134320	NA	NA	30.338	8.60283	114.485	0.993333	8.60283	114.485	42850.6
42850.7	Tropical	52487.5	1493137920	NA	NA	30.0105	7.37183	97.5498	0.9925	7.37183	97.5498	42850.7
42850.7	Tropical	52493.5	1493141520	NA	NA	29.8665	5.67067	74.8533	0.992333	5.67067	74.8533	42850.7
42850.8	Tropical	52499.5	1493145120	NA	NA	29.7918	2.93167	38.655	0.993333	2.93167	38.655	42850.8
42850.8	Tropical	52505.5	1493148720	NA	NA	29.5862	1.39317	18.2942	0.994	1.39317	18.2942	42850.8
42850.8	Tropical	52511.5	1493152320	NA	NA	28.8968	1.499	19.4607	0.9945	1.499	19.4607	42850.9
42850.9	Tropical	52517.5	1493155920	NA	NA	28.6908	0.944667	12.2174	0.992167	0.944667	12.2174	42850.9
42850.9	Tropical	52523.5	1493159520	NA	NA	28.6097	0.733333	9.46912	0.990333	0.733333	9.46912	42850.9
42851	Tropical	52529.5	1493163120	NA	NA	28.098	2.29333	29.3111	0.994	2.29333	29.3111	42851
42851	Tropical	52535.5	1493166720	NA	NA	27.7993	5.8095	73.9609	0.992667	5.8095	73.9609	42851
42851	Tropical	52541.5	1493170320	NA	NA	28.1177	6.43417	82.3715	0.992167	6.43417	82.3715	42851.1
42851.1	Tropical	52547.5	1493173920	NA	NA	28.1918	6.45817	82.7871	0.992167	6.45817	82.7871	42851.1
42851.1	Tropical	52553.5	1493177520	NA	NA	28.075	6.26717	80.1729	0.992667	6.26717	80.1729	42851.1
42851.2	Tropical	52559.5	1493181120	NA	NA	28.0722	6.26733	80.1708	0.993167	6.26733	80.1708	42851.2
42851.2	Tropical	52565.5	1493184720	NA	NA	28.2075	6.15033	78.8629	0.992	6.15033	78.8629	42851.2
42851.2	Tropical	52571.5	1493188320	NA	NA	28.1377	4.9485	63.3781	0.992167	4.9485	63.3781	42851.3
42851.3	Tropical	52577.5	1493191920	NA	NA	28.6183	4.56283	58.9734	0.992333	4.56283	58.9734	42851.3
42851.3	Tropical	52583.5	1493195520	NA	NA	29.6875	6.6975	88.1467	0.991333	6.6975	88.1467	42851.4
42851.4	Tropical	52589.5	1493199120	NA	NA	30.9458	6.9135	92.9602	0.991667	6.9135	92.9602	42851.4
42851.4	Tropical	52595.5	1493202720	NA	NA	31.5538	7.27617	98.8742	0.989833	7.27617	98.8742	42851.4
42851.5	Tropical	52601.5	1493206320	NA	NA	32.072	8.52233	116.818	0.990667	8.52233	116.818	42851.5
42851.5	Tropical	52607.5	1493209920	NA	NA	32.6402	10.2865	142.358	0.991167	10.2865	142.358	42851.5
42851.5	Tropical	52613.5	1493213520	NA	NA	31.3027	10.059	136.104	0.9925	10.059	136.104	42851.6
42851.6	Tropical	52619.5	1493217120	NA	NA	30.5145	9.61917	128.396	0.993167	9.61917	128.396	42851.6
42851.6	Tropical	52625.5	1493220720	NA	NA	30.0968	8.95667	118.697	0.993667	8.95667	118.697	42851.6
42851.7	Tropical	52631.5	1493224320	NA	NA	29.75	7.9845	105.187	0.993	7.9845	105.187	42851.7
42851.7	Tropical	52637.5	1493227920	NA	NA	29.5732	6.8255	89.6363	0.992667	6.8255	89.6363	42851.7
42851.8	Tropical	52643.5	1493231520	NA	NA	29.533	4.847	63.6062	0.992167	4.847	63.6062	42851.8
42851.8	Tropical	52649.5	1493235120	NA	NA	29.358	1.84317	24.1222	0.993667	1.84317	24.1222	42851.8
42851.8	Tropical	52655.5	1493238720	NA	NA	28.8683	1.131	14.6643	0.993167	1.131	14.6643	42851.9
42851.9	Tropical	52661.5	1493242320	NA	NA	28.4708	1.14433	14.7413	0.993333	1.14433	14.7413	42851.9
42851.9	Tropical	52667.5	1493245920	NA	NA	28.444	0.9815	12.6379	0.992333	0.9815	12.6379	42851.9
42852	Tropical	52673.5	1493249520	NA	NA	28.3628	1.08017	13.8889	0.992833	1.08017	13.8889	42852
42852	Tropical	52679.5	1493253120	NA	NA	28.1038	2.292	29.2877	0.993833	2.292	29.2877	42852
42852	Tropical	52685.5	1493256720	NA	NA	27.923	4.71633	60.1781	0.992667	4.71633	60.1781	42852.1
42852.1	Tropical	52691.5	1493260320	NA	NA	28.0948	6.18217	79.1173	0.992333	6.18217	79.1173	42852.1
42852.1	Tropical	52697.5	1493263920	NA	NA	28.0167	6.48683	82.8981	0.992167	6.48683	82.8981	42852.1
42852.2	Tropical	52703.5	1493267520	NA	NA	28.0193	6.82633	87.2408	0.991333	6.82633	87.2408	42852.2
42852.2	Tropical	52709.5	1493271120	NA	NA	28.2503	7.16017	91.8822	0.9915	7.16017	91.8822	42852.2
42852.2	Tropical	52715.5	1493274720	NA	NA	28.3783	5.868	75.4712	0.990833	5.868	75.4712	42852.3
42852.3	Tropical	52721.5	1493278320	NA	NA	28.6497	4.6965	60.7207	0.990667	4.6965	60.7207	42852.3
42852.3	Tropical	52727.5	1493281920	NA	NA	30.0095	6.32717	83.7508	0.990833	6.32717	83.7508	42852.4
42852.4	Tropical	52733.5	1493285520	NA	NA	30.9882	6.885	92.6469	0.990833	6.885	92.6469	42852.4
42852.4	Tropical	52739.5	1493289120	NA	NA	31.389	7.14567	96.8181	0.990667	7.14567	96.8181	42852.4
42852.5	Tropical	52745.5	1493292720	NA	NA	31.5187	7.7435	105.143	0.990833	7.7435	105.143	42852.5
42852.5	Tropical	52751.5	1493296320	NA	NA	31.3965	7.86383	106.555	0.9895	7.86383	106.555	42852.5
42852.5	Tropical	52757.5	1493299920	NA	NA	31.4532	9.295	126.069	0.991833	9.295	126.069	42852.6
42852.6	Tropical	52763.5	1493303520	NA	NA	30.4265	9.494	126.533	0.993333	9.494	126.533	42852.6
42852.6	Tropical	52769.5	1493307120	NA	NA	29.6265	8.809	115.802	0.992667	8.809	115.802	42852.6
42852.7	Tropical	52775.5	1493310720	NA	NA	29.1298	7.96883	103.854	0.992167	7.96883	103.854	42852.7
42852.7	Tropical	52781.5	1493314320	NA	NA	28.8182	7.079	91.7531	0.992833	7.079	91.7531	42852.7
42852.8	Tropical	52787.5	1493317920	NA	NA	28.6838	5.75883	74.4608	0.991833	5.75883	74.4608	42852.8
42852.8	Tropical	52793.5	1493321520	NA	NA	28.7167	2.93717	38.0097	0.9935	2.93717	38.0097	42852.8
42852.8	Tropical	52799.5	1493325120	NA	NA	28.2202	0.894667	11.4763	0.991333	0.894667	11.4763	42852.9
42852.9	Tropical	52805.5	1493328720	NA	NA	27.7398	1.10933	14.1058	0.992833	1.10933	14.1058	42852.9
42852.9	Tropical	52811.5	1493332320	NA	NA	27.6288	1.1915	15.122	0.993333	1.1915	15.122	42852.9
42853	Tropical	52817.5	1493335920	NA	NA	27.548	1.33217	16.8825	0.993833	1.33217	16.8825	42853
42853	Tropical	52823.5	1493339520	NA	NA	27.3183	1.56683	19.7756	0.994333	1.56683	19.7756	42853
42853	Tropical	52829.5	1493343120	NA	NA	27.2322	2.9345	36.9978	0.993833	2.9345	36.9978	42853.1
42853.1	Tropical	52835.5	1493346720	NA	NA	27.6488	5.33583	67.754	0.992	5.33583	67.754	42853.1
42853.1	Tropical	52841.5	1493350320	NA	NA	27.829	6.45667	82.2394	0.992167	6.45667	82.2394	42853.1
42853.2	Tropical	52847.5	1493353920	NA	NA	28.024	7.15017	91.3903	0.992167	7.15017	91.3903	42853.2
42853.2	Tropical	52853.5	1493357520	NA	NA	28.4253	8.169	105.156	0.992167	8.169	105.156	42853.2
42853.2	Tropical	52859.5	1493361120	NA	NA	28.584	8.55017	110.363	0.991833	8.55017	110.363	42853.3
42853.3	Tropical	52865.5	1493364720	NA	NA	28.313	6.67167	85.7384	0.990667	6.67167	85.7384	42853.3
42853.3	Tropical	52871.5	1493368320	NA	NA	29.3937	7.22467	94.6201	0.992	7.22467	94.6201	42853.4
42853.4	Tropical	52877.5	1493371920	NA	NA	30.9492	7.79817	104.868	0.990833	7.79817	104.868	42853.4
42853.4	Tropical	52883.5	1493375520	NA	NA	31.4097	7.61217	103.168	0.9905	7.61217	103.168	42853.4
42853.5	Tropical	52889.5	1493379120	NA	NA	31.6412	7.83717	106.635	0.989667	7.83717	106.635	42853.5
42853.5	Tropical	52895.5	1493382720	NA	NA	31.4678	7.06183	95.8125	0.990167	7.06183	95.8125	42853.5
42853.5	Tropical	52901.5	1493386320	NA	NA	30.9925	6.41267	86.2994	0.989833	6.41267	86.2994	42853.6
42853.6	Tropical	52907.5	1493389920	NA	NA	30.513	7.52	100.356	0.9905	7.52	100.356	42853.6
42853.6	Tropical	52913.5	1493393520	NA	NA	29.8567	8.26467	109.077	0.991667	8.26467	109.077	42853.6
42853.7	Tropical	52919.5	1493397120	NA	NA	29.3765	7.72733	101.137	0.991667	7.72733	101.137	42853.7
42853.7	Tropical	52925.5	1493400720	NA	NA	29.0355	7.20633	93.759	0.992	7.20633	93.759	42853.7
42853.8	Tropical	52931.5	1493404320	NA	NA	28.8135	6.398	82.9203	0.992333	6.398	82.9203	42853.8
42853.8	Tropical	52937.5	1493407920	NA	NA	28.7365	4.82417	62.4353	0.992	4.82417	62.4353	42853.8
42853.8	Tropical	52943.5	1493411520	NA	NA	28.4953	1.83083	23.6256	0.993	1.83083	23.6256	42853.9
42853.9	Tropical	52949.5	1493415120	NA	NA	27.9925	0.820333	10.479	0.9905	0.820333	10.479	42853.9
42853.9	Tropical	52955.5	1493418720	NA	NA	27.7468	1.0085	12.8263	0.992	1.0085	12.8263	42853.9
42854	Tropical	52961.5	1493422320	NA	NA	27.6158	1.05767	13.4205	0.992333	1.05767	13.4205	42854
42854	Tropical	52967.5	1493425920	NA	NA	27.6288	1.0765	13.6629	0.992667	1.0765	13.6629	42854
42854	Tropical	52973.5	1493429520	NA	NA	27.91	1.1915	15.1971	0.993333	1.1915	15.1971	42854.1
42854.1	Tropical	52979.5	1493433120	NA	NA	27.1502	4.58067	57.605	0.9925	4.58067	57.605	42854.1
42854.1	Tropical	52985.5	1493436720	NA	NA	27.7213	6.16417	78.3867	0.992333	6.16417	78.3867	42854.1
42854.2	Tropical	52991.5	1493440320	NA	NA	28.0793	6.7815	86.7664	0.991167	6.7815	86.7664	42854.2
42854.2	Tropical	52997.5	1493443920	NA	NA	28.5767	7.6915	99.276	0.9915	7.6915	99.276	42854.2
42854.2	Tropical	53003.5	1493447520	NA	NA	28.5995	8.30267	107.198	0.9915	8.30267	107.198	42854.3
42854.3	Tropical	53009.5	1493451120	NA	NA	28.8052	8.65483	112.148	0.992333	8.65483	112.148	42854.3
42854.3	Tropical	53015.5	1493454720	NA	NA	29.1428	7.3	95.1535	0.991667	7.3	95.1535	42854.4
42854.4	Tropical	53021.5	1493458320	NA	NA	30.3648	7.62467	101.518	0.992667	7.62467	101.518	42854.4
42854.4	Tropical	53027.5	1493461920	NA	NA	31.264	7.57267	102.378	0.990833	7.57267	102.378	42854.4
42854.5	Tropical	53033.5	1493465520	NA	NA	31.0878	6.90067	93.0154	0.989667	6.90067	93.0154	42854.5
42854.5	Tropical	53039.5	1493469120	NA	NA	30.8098	6.68217	89.6477	0.990333	6.68217	89.6477	42854.5
42854.5	Tropical	53045.5	1493472720	NA	NA	30.4537	5.92767	79.0426	0.9915	5.92767	79.0426	42854.6
42854.6	Tropical	53051.5	1493476320	NA	NA	30.0177	5.35417	70.8546	0.991167	5.35417	70.8546	42854.6
42854.6	Tropical	53057.5	1493479920	NA	NA	29.2432	7.68783	100.366	0.992667	7.68783	100.366	42854.6
42854.7	Tropical	53063.5	1493483520	NA	NA	29.0298	7.76733	101.045	0.992667	7.76733	101.045	42854.7
42854.7	Tropical	53069.5	1493487120	NA	NA	28.888	7.25917	94.2005	0.991667	7.25917	94.2005	42854.7
42854.8	Tropical	53075.5	1493490720	NA	NA	28.7892	6.887	89.2168	0.991833	6.887	89.2168	42854.8
42854.8	Tropical	53081.5	1493494320	NA	NA	28.5908	6.28917	81.1916	0.991833	6.28917	81.1916	42854.8
42854.8	Tropical	53087.5	1493497920	NA	NA	28.4127	4.71983	60.7472	0.991833	4.71983	60.7472	42854.9
42854.9	Tropical	53093.5	1493501520	NA	NA	28.1505	1.6645	21.3424	0.993167	1.6645	21.3424	42854.9
42854.9	Tropical	53099.5	1493505120	NA	NA	27.7282	0.968333	12.3097	0.9915	0.968333	12.3097	42854.9
42855	Tropical	53105.5	1493508720	NA	NA	27.4545	1.14583	14.4978	0.993	1.14583	14.4978	42855
42855	Tropical	53111.5	1493512320	NA	NA	27.2815	1.14017	14.3815	0.993	1.14017	14.3815	42855
42855	Tropical	53117.5	1493515920	NA	NA	27.1455	1.26317	15.8937	0.9935	1.26317	15.8937	42855.1
42855.1	Tropical	53123.5	1493519520	NA	NA	27.2023	1.60817	20.2555	0.993833	1.60817	20.2555	42855.1
42855.1	Tropical	53129.5	1493523120	NA	NA	26.5377	3.96183	49.2982	0.992333	3.96183	49.2982	42855.1
42855.2	Tropical	53135.5	1493526720	NA	NA	27.469	6.43	81.4245	0.9925	6.43	81.4245	42855.2
42855.2	Tropical	53141.5	1493530320	NA	NA	28.4198	7.72417	99.4255	0.992	7.72417	99.4255	42855.2
42855.2	Tropical	53147.5	1493533920	NA	NA	29.0312	8.33867	108.481	0.992667	8.33867	108.481	42855.3
42855.3	Tropical	53153.5	1493537520	NA	NA	29.8553	9.50317	125.446	0.992	9.50317	125.446	42855.3
42855.3	Tropical	53159.5	1493541120	NA	NA	30.4985	10.3257	137.784	0.9935	10.3257	137.784	42855.4
42855.4	Tropical	53165.5	1493544720	NA	NA	30.3093	8.6505	115.063	0.990833	8.6505	115.063	42855.4
42855.4	Tropical	53171.5	1493548320	NA	NA	31.6563	8.07667	109.902	0.990833	8.07667	109.902	42855.4
42855.5	Tropical	53177.5	1493551920	NA	NA	31.6548	6.9875	95.0978	0.989333	6.9875	95.0978	42855.5
42855.5	Tropical	53183.5	1493555520	NA	NA	29.3115	7.55483	98.7576	0.989167	7.55483	98.7576	42855.5
42855.5	Tropical	53189.5	1493559120	NA	NA	25.9608	7.857	96.4825	0.985833	7.857	96.4825	42855.6
42855.6	Tropical	53195.5	1493562720	NA	NA	21.8227	8.53583	97.2888	0.986667	8.53583	97.2888	42855.6
42855.6	Tropical	53201	1493566020	NA	NA	22.4362	8.5318	98.3991	0.9886	8.5318	98.3991	42855.6
42956.5	Tropical	53206	1502278560	NA	NA	40.88	5.40066	98.2128	0.9644	5.40066	98.2128	42956.5
42956.5	Tropical	53211.5	1502281860	NA	NA	40.5275	5.55828	101.24	0.9635	5.55828	101.24	42956.5
42956.5	Tropical	53217.5	1502285460	NA	NA	40.0505	5.68101	103.487	0.965667	5.68101	103.487	42956.6
42956.6	Tropical	53223.5	1502289060	NA	NA	37.998	5.23722	94.5538	0.974	5.23722	94.5538	42956.6
42956.6	Tropical	53229.5	1502292660	NA	NA	35.9175	4.4963	80.0111	0.983833	4.4963	80.0111	42956.6
42956.7	Tropical	53235.5	1502296260	NA	NA	35.0625	4.81622	84.6687	0.988	4.81622	84.6687	42956.7
42956.7	Tropical	53241.5	1502299860	NA	NA	34.058	4.84876	84.3684	0.992	4.84876	84.3684	42956.7
42956.8	Tropical	53247.5	1502303460	NA	NA	33.015	3.95688	68.3472	0.993833	3.95688	68.3472	42956.8
42956.8	Tropical	53253.5	1502307060	NA	NA	31.83	2.28451	39.1694	0.993	2.28451	39.1694	42956.8
42956.8	Tropical	53259.5	1502310660	NA	NA	31.319	0.988448	16.7882	0.984	0.988448	16.7882	42956.9
42956.9	Tropical	53265.5	1502314260	NA	NA	30.9125	0.623247	10.3891	0.991167	0.623247	10.3891	42956.9
42956.9	Tropical	53271.5	1502317860	NA	NA	30.7095	2.03161	33.4338	1.002	2.03161	33.4338	42956.9
42957	Tropical	53277.5	1502321460	NA	NA	30.76	2.73048	44.6977	0.949	2.73048	44.6977	42957
42957	Tropical	53283.5	1502325060	NA	NA	30.7095	3.43753	56.1732	0.936333	3.43753	56.1732	42957
42957	Tropical	53289.5	1502328660	NA	NA	30.76	3.5258	57.6752	0.988667	3.5258	57.6752	42957.1
42957.1	Tropical	53295.5	1502332260	NA	NA	30.76	2.76387	45.2636	1.00583	2.76387	45.2636	42957.1
42957.1	Tropical	53301.5	1502335860	NA	NA	30.76	2.89981	47.632	1.006	2.89981	47.632	42957.1
42957.2	Tropical	53307.5	1502339460	NA	NA	30.659	3.90453	64.7905	1.00383	3.90453	64.7905	42957.2
42957.2	Tropical	53313.5	1502343060	NA	NA	30.5075	4.52298	76.0766	1.00167	4.52298	76.0766	42957.2
42957.2	Tropical	53319.5	1502346660	NA	NA	30.4065	5.9133	101.993	0.997667	5.9133	101.993	42957.3
42957.3	Tropical	53325.5	1502350260	NA	NA	31.626	6.51422	115.168	0.988833	6.51422	115.168	42957.3
42957.3	Tropical	53331.5	1502353860	NA	NA	34.113	7.43409	135.139	0.977333	7.43409	135.139	42957.4
42957.4	Tropical	53337.5	1502357460	NA	NA	36.7855	8.91753	162.441	0.974833	8.91753	162.441	42957.4
42957.4	Tropical	53343.5	1502361060	NA	NA	38.7155	7.16052	130.434	0.956	7.16052	130.434	42957.4
42957.5	Tropical	53349.5	1502364660	NA	NA	40.88	5.45845	99.4309	0.957	5.45845	99.4309	42957.5
42957.5	Tropical	53355.5	1502368260	NA	NA	40.639	5.36563	97.7443	0.960833	5.36563	97.7443	42957.5
42957.5	Tropical	53361.5	1502371860	NA	NA	40.416	5.37978	97.9977	0.964167	5.37978	97.9977	42957.6
42957.6	Tropical	53367.5	1502375460	NA	NA	37.609	4.5416	82.4874	0.971667	4.5416	82.4874	42957.6
42957.6	Tropical	53373.5	1502379060	NA	NA	36.187	4.22382	74.8876	0.9835	4.22382	74.8876	42957.6
42957.7	Tropical	53379.5	1502382660	NA	NA	35.275	4.4496	78.1675	0.988167	4.4496	78.1675	42957.7
42957.7	Tropical	53385.5	1502386260	NA	NA	34.3215	5.02815	87.4296	0.9925	5.02815	87.4296	42957.7
42957.8	Tropical	53391.5	1502389860	NA	NA	32.963	4.65189	80.4338	0.993667	4.65189	80.4338	42957.8
42957.8	Tropical	53397.5	1502393460	NA	NA	31.7785	3.72614	63.9817	0.996167	3.72614	63.9817	42957.8
42957.8	Tropical	53403.5	1502397060	NA	NA	31.166	2.24162	38.2445	1.001	2.24162	38.2445	42957.9
42957.9	Tropical	53409.5	1502400660	NA	NA	30.6085	1.66321	28.1031	1.0035	1.66321	28.1031	42957.9
42957.9	Tropical	53415.5	1502404260	NA	NA	30.0035	1.73911	29.0466	1.00483	1.73911	29.0466	42957.9
42958	Tropical	53421.5	1502407860	NA	NA	29.402	1.70847	28.2969	1.0055	1.70847	28.2969	42958
42958	Tropical	53427.5	1502411460	NA	NA	29.003	1.60469	26.4922	1.006	1.60469	26.4922	42958
42958	Tropical	53433.5	1502415060	NA	NA	28.7045	1.57852	25.9987	1.00583	1.57852	25.9987	42958.1
42958.1	Tropical	53439.5	1502418660	NA	NA	29.2025	1.45145	23.9017	1.00517	1.45145	23.9017	42958.1
42958.1	Tropical	53445.5	1502422260	NA	NA	29.7525	1.95464	32.2009	1.00533	1.95464	32.2009	42958.1
42958.2	Tropical	53451.5	1502425860	NA	NA	29.953	3.0935	51.4259	1.00317	3.0935	51.4259	42958.2
42958.2	Tropical	53457.5	1502429460	NA	NA	29.853	4.78646	80.6625	0.999333	4.78646	80.6625	42958.2
42958.2	Tropical	53463.5	1502433060	NA	NA	29.903	5.98841	103.215	0.994667	5.98841	103.215	42958.3
42958.3	Tropical	53469.5	1502436660	NA	NA	30.1045	6.53757	115.273	0.986833	6.53757	115.273	42958.3
42958.3	Tropical	53475.5	1502440260	NA	NA	35.2305	7.73184	139.761	0.977833	7.73184	139.761	42958.4
42958.4	Tropical	53481.5	1502443860	NA	NA	37.771	7.64396	139.245	0.970667	7.64396	139.245	42958.4
42958.4	Tropical	53487.5	1502447460	NA	NA	39.4465	8.51237	155.058	0.973	8.51237	155.058	42958.4
42958.5	Tropical	53493.5	1502451060	NA	NA	40.2335	7.8544	143.088	0.968167	7.8544	143.088	42958.5
42958.5	Tropical	53499.5	1502454660	NA	NA	40.058	7.26435	132.336	0.966333	7.26435	132.336	42958.5
42958.5	Tropical	53505.5	1502458260	NA	NA	40.051	6.26811	114.19	0.9645	6.26811	114.19	42958.6
42958.6	Tropical	53511.5	1502461860	NA	NA	36.8995	4.60048	82.8156	0.972667	4.60048	82.8156	42958.6
42958.6	Tropical	53517.5	1502465460	NA	NA	35.062	3.4931	61.5476	0.986833	3.4931	61.5476	42958.6
42958.7	Tropical	53523.5	1502469060	NA	NA	34.6905	4.02928	70.9054	0.9885	4.02928	70.9054	42958.7
42958.7	Tropical	53529.5	1502472660	NA	NA	33.849	4.70035	82.997	0.985333	4.70035	82.997	42958.7
42958.8	Tropical	53535.5	1502476260	NA	NA	32.704	4.74286	82.7909	0.989667	4.74286	82.7909	42958.8
42958.8	Tropical	53541.5	1502479860	NA	NA	31.676	4.24526	73.2993	0.994167	4.24526	73.2993	42958.8
42958.8	Tropical	53547.5	1502483460	NA	NA	31.217	3.0578	52.6521	0.996667	3.0578	52.6521	42958.9
42958.9	Tropical	53553.5	1502487060	NA	NA	31.0135	2.10023	35.8616	1.001	2.10023	35.8616	42958.9
42958.9	Tropical	53559.5	1502490660	NA	NA	30.7095	1.54282	26.0909	1.003	1.54282	26.0909	42958.9
42959	Tropical	53565.5	1502494260	NA	NA	30.558	1.93219	32.219	1.00317	1.93219	32.219	42959
42959	Tropical	53571.5	1502497860	NA	NA	30.4065	2.51694	41.7351	1	2.51694	41.7351	42959
42959	Tropical	53577.5	1502501460	NA	NA	29.803	3.1774	52.5273	0.9975	3.1774	52.5273	42959.1
42959.1	Tropical	53583.5	1502505060	NA	NA	29.402	2.53377	41.7705	1.00233	2.53377	41.7705	42959.1
42959.1	Tropical	53589.5	1502508660	NA	NA	29.452	3.01585	49.63	1.00317	3.01585	49.63	42959.1
42959.2	Tropical	53595.5	1502512260	NA	NA	29.652	4.2579	70.4958	1.001	4.2579	70.4958	42959.2
42959.2	Tropical	53601.5	1502515860	NA	NA	29.8025	5.08628	85.7683	0.998333	5.08628	85.7683	42959.2
42959.2	Tropical	53607.5	1502519460	NA	NA	29.853	6.03651	104.023	0.993667	6.03651	104.023	42959.3
42959.3	Tropical	53613.5	1502523060	NA	NA	31.218	6.35128	111.765	0.9875	6.35128	111.765	42959.3
42959.3	Tropical	53619.5	1502526660	NA	NA	34.965	6.40667	114.756	0.977667	6.40667	114.756	42959.4
42959.4	Tropical	53625.5	1502530260	NA	NA	37.4945	7.23504	131.572	0.9715	7.23504	131.572	42959.4
42959.4	Tropical	53631.5	1502533860	NA	NA	37.6615	7.34295	133.75	0.968167	7.34295	133.75	42959.4
42959.5	Tropical	53637.5	1502537460	NA	NA	39.674	7.1175	129.658	0.9675	7.1175	129.658	42959.5
42959.5	Tropical	53643.5	1502541060	NA	NA	40.458	6.58823	120.021	0.965167	6.58823	120.021	42959.5
42959.5	Tropical	53649.5	1502544660	NA	NA	39.957	5.52286	99.7723	0.971167	5.52286	99.7723	42959.6
42959.6	Tropical	53655.5	1502548260	NA	NA	36.6765	4.17565	73.7198	0.984667	4.17565	73.7198	42959.6
42959.6	Tropical	53661.5	1502551860	NA	NA	35.542	2.43211	42.1257	0.996667	2.43211	42.1257	42959.6
42959.7	Tropical	53667.5	1502555460	NA	NA	34.7435	2.54148	43.232	1.00033	2.54148	43.232	42959.7
42959.7	Tropical	53673.5	1502559060	NA	NA	33.8485	4.27331	73.1171	0.996	4.27331	73.1171	42959.7
42959.8	Tropical	53679.5	1502562660	NA	NA	32.8075	4.84281	83.1513	0.995	4.84281	83.1513	42959.8
42959.8	Tropical	53685.5	1502566260	NA	NA	31.8805	4.62271	79.3848	0.996167	4.62271	79.3848	42959.8
42959.8	Tropical	53691.5	1502569860	NA	NA	31.727	4.15816	71.0712	0.996	4.15816	71.0712	42959.9
42959.9	Tropical	53697.5	1502573460	NA	NA	31.37	3.03411	51.5759	0.999667	3.03411	51.5759	42959.9
42959.9	Tropical	53703.5	1502577060	NA	NA	31.319	2.26004	38.265	1.00167	2.26004	38.265	42959.9
42960	Tropical	53709.5	1502580660	NA	NA	30.71	2.27282	38.1436	1.0035	2.27282	38.1436	42960
42960	Tropical	53715.5	1502584260	NA	NA	30.2045	2.41122	40.2974	1.00317	2.41122	40.2974	42960
42960	Tropical	53721.5	1502587860	NA	NA	29.903	2.36994	39.6978	1.00367	2.36994	39.6978	42960.1
42960.1	Tropical	53727.5	1502591460	NA	NA	30.558	2.25996	37.9269	1.00333	2.25996	37.9269	42960.1
42960.1	Tropical	53733.5	1502595060	NA	NA	30.659	2.25773	37.8984	1.00283	2.25773	37.8984	42960.1
42960.2	Tropical	53739.5	1502598660	NA	NA	30.7095	2.77819	46.8017	1.00183	2.77819	46.8017	42960.2
42960.2	Tropical	53745.5	1502602260	NA	NA	30.7095	4.11569	70.1821	0.997667	4.11569	70.1821	42960.2
42960.2	Tropical	53751.5	1502605860	NA	NA	30.6085	6.46574	111.425	0.993667	6.46574	111.425	42960.3
42960.3	Tropical	53757.5	1502609460	NA	NA	31.831	6.60004	116.14	0.987	6.60004	116.14	42960.3
42960.3	Tropical	53763.5	1502613060	NA	NA	34.535	6.36557	113.663	0.978833	6.36557	113.663	42960.4
42960.4	Tropical	53769.5	1502616660	NA	NA	37.167	6.93487	125.874	0.971833	6.93487	125.874	42960.4
42960.4	Tropical	53775.5	1502620260	NA	NA	38.7165	7.26017	132.26	0.969667	7.26017	132.26	42960.4
42960.5	Tropical	53781.5	1502623860	NA	NA	40.9995	6.8083	124.022	0.9655	6.8083	124.022	42960.5
42960.5	Tropical	53787.5	1502627460	NA	NA	40.9405	6.29486	114.682	0.9655	6.29486	114.682	42960.5
42960.5	Tropical	53793.5	1502631060	NA	NA	40.588	5.46918	99.3012	0.967667	5.46918	99.3012	42960.6
42960.6	Tropical	53799.5	1502634660	NA	NA	37.3885	4.91206	88.0387	0.976833	4.91206	88.0387	42960.6
42960.6	Tropical	53805.5	1502638260	NA	NA	35.8635	4.04699	71.6081	0.984167	4.04699	71.6081	42960.6
42960.7	Tropical	53811.5	1502641860	NA	NA	35.009	3.12245	54.5014	0.992333	3.12245	54.5014	42960.7
42960.7	Tropical	53817.5	1502645460	NA	NA	34.111	2.35344	40.8524	0.996167	2.35344	40.8524	42960.7
42960.8	Tropical	53823.5	1502649060	NA	NA	33.2745	3.30401	57.0576	0.995667	3.30401	57.0576	42960.8
42960.8	Tropical	53829.5	1502652660	NA	NA	32.4455	4.37417	75.5451	0.993667	4.37417	75.5451	42960.8
42960.8	Tropical	53835.5	1502656260	NA	NA	31.983	4.3574	75.0789	0.993833	4.3574	75.0789	42960.9
42960.9	Tropical	53841.5	1502659860	NA	NA	31.676	3.85772	66.0921	0.995	3.85772	66.0921	42960.9
42960.9	Tropical	53847.5	1502663460	NA	NA	31.1155	2.81498	47.9832	0.999667	2.81498	47.9832	42960.9
42961	Tropical	53853.5	1502667060	NA	NA	30.255	2.41697	40.9567	1.001	2.41697	40.9567	42961
42961	Tropical	53859.5	1502670660	NA	NA	29.953	2.50505	42.2227	1.00167	2.50505	42.2227	42961
42961	Tropical	53865.5	1502674260	NA	NA	30.054	2.57231	43.453	1.00117	2.57231	43.453	42961.1
42961.1	Tropical	53871.5	1502677860	NA	NA	30.0035	2.37017	40.0143	1.002	2.37017	40.0143	42961.1
42961.1	Tropical	53877.5	1502681460	NA	NA	29.953	2.44363	41.1818	1.00167	2.44363	41.1818	42961.1
42961.2	Tropical	53883.5	1502685060	NA	NA	30.0035	3.00837	50.9665	1	3.00837	50.9665	42961.2
42961.2	Tropical	53889.5	1502688660	NA	NA	30.0035	3.82582	65.5795	0.996167	3.82582	65.5795	42961.2
42961.2	Tropical	53895.5	1502692260	NA	NA	30.1545	4.91306	85.8688	0.988833	4.91306	85.8688	42961.3
42961.3	Tropical	53901.5	1502695860	NA	NA	30.963	6.76209	122.082	0.975667	6.76209	122.082	42961.3
42961.3	Tropical	53907.5	1502699460	NA	NA	33.696	6.66564	121.364	0.967167	6.66564	121.364	42961.4
42961.4	Tropical	53913.5	1502703060	NA	NA	37.387	6.77489	123.425	0.963333	6.77489	123.425	42961.4
42961.4	Tropical	53919.5	1502706660	NA	NA	39.8475	7.81763	142.405	0.967167	7.81763	142.405	42961.4
42961.5	Tropical	53925.5	1502710260	NA	NA	40.6465	7.46518	135.998	0.968	7.46518	135.998	42961.5
42961.5	Tropical	53931.5	1502713860	NA	NA	40.1835	6.86888	125.123	0.9645	6.86888	125.123	42961.5
42961.5	Tropical	53937.5	1502717460	NA	NA	40.6455	5.53998	100.834	0.963667	5.53998	100.834	42961.6
42961.6	Tropical	53943.5	1502721060	NA	NA	37.7195	4.46177	79.9611	0.976167	4.46177	79.9611	42961.6
42961.6	Tropical	53949.5	1502724660	NA	NA	36.0255	3.41823	60.0595	0.988167	3.41823	60.0595	42961.6
42961.7	Tropical	53955.5	1502728260	NA	NA	35.009	2.84671	49.2508	0.995667	2.84671	49.2508	42961.7
42961.7	Tropical	53961.5	1502731860	NA	NA	34.2685	2.30067	39.558	0.9985	2.30067	39.558	42961.7
42961.8	Tropical	53967.5	1502735460	NA	NA	33.171	1.59761	27.3607	1.00067	1.59761	27.3607	42961.8
42961.8	Tropical	53973.5	1502739060	NA	NA	31.881	2.9297	50.193	0.997667	2.9297	50.193	42961.8
42961.8	Tropical	53979.5	1502742660	NA	NA	31.421	4.21286	72.4266	0.994667	4.21286	72.4266	42961.9
42961.9	Tropical	53985.5	1502746260	NA	NA	31.115	3.77638	64.5969	0.995833	3.77638	64.5969	42961.9
42961.9	Tropical	53991.5	1502749860	NA	NA	30.76	3.67968	62.7535	0.997333	3.67968	62.7535	42961.9
42962	Tropical	53997.5	1502753460	NA	NA	30.8615	2.69392	45.5854	1.00067	2.69392	45.5854	42962
42962	Tropical	54003.5	1502757060	NA	NA	30.811	2.36214	39.8081	1.00183	2.36214	39.8081	42962
42962	Tropical	54009.5	1502760660	NA	NA	30.5075	2.23326	37.4233	1.00267	2.23326	37.4233	42962.1
42962.1	Tropical	54015.5	1502764260	NA	NA	30.5075	2.24411	37.581	1.003	2.24411	37.581	42962.1
42962.1	Tropical	54021.5	1502767860	NA	NA	30.659	2.38739	39.9737	1.0025	2.38739	39.9737	42962.1
42962.2	Tropical	54027.5	1502771460	NA	NA	30.558	3.22694	54.3235	1.00033	3.22694	54.3235	42962.2
42962.2	Tropical	54033.5	1502775060	NA	NA	30.4065	4.5062	76.8578	0.995667	4.5062	76.8578	42962.2
42962.2	Tropical	54039.5	1502778660	NA	NA	30.356	5.48142	95.1694	0.992167	5.48142	95.1694	42962.3
42962.3	Tropical	54045.5	1502782260	NA	NA	31.5755	6.59707	117.185	0.983333	6.59707	117.185	42962.3
42962.3	Tropical	54051.5	1502785860	NA	NA	34.7475	7.60361	138.119	0.972167	7.60361	138.119	42962.4
42962.4	Tropical	54057.5	1502789460	NA	NA	37.7725	6.86378	125.036	0.966833	6.86378	125.036	42962.4
42962.4	Tropical	54063.5	1502793060	NA	NA	39.2785	7.07294	128.841	0.965167	7.07294	128.841	42962.4
42962.5	Tropical	54069.5	1502796660	NA	NA	40.2305	8.03092	146.304	0.9685	8.03092	146.304	42962.5
42962.5	Tropical	54075.5	1502800260	NA	NA	40.2315	7.72157	140.662	0.969333	7.72157	140.662	42962.5
42962.5	Tropical	54081.5	1502803860	NA	NA	39.9	6.13289	111.643	0.9655	6.13289	111.643	42962.6
42962.6	Tropical	54087.5	1502807460	NA	NA	36.9515	4.61399	82.7854	0.974667	4.61399	82.7854	42962.6
42962.6	Tropical	54093.5	1502811060	NA	NA	35.4885	3.18532	56.0386	0.988833	3.18532	56.0386	42962.6
42962.7	Tropical	54099.5	1502814660	NA	NA	34.903	2.48942	43.2359	0.9955	2.48942	43.2359	42962.7
42962.7	Tropical	54105.5	1502818260	NA	NA	34.4265	2.30063	39.7292	0.998	2.30063	39.7292	42962.7
42962.8	Tropical	54111.5	1502821860	NA	NA	33.275	1.76512	30.3059	0.9995	1.76512	30.3059	42962.8
42962.8	Tropical	54117.5	1502825460	NA	NA	32.3425	1.91318	32.7179	1	1.91318	32.7179	42962.8
42962.8	Tropical	54123.5	1502829060	NA	NA	31.9315	3.78654	65.0923	0.995167	3.78654	65.0923	42962.9
42962.9	Tropical	54129.5	1502832660	NA	NA	31.829	4.03467	69.4627	0.9935	4.03467	69.4627	42962.9
42962.9	Tropical	54135.5	1502836260	NA	NA	31.9315	3.92663	67.4084	0.9945	3.92663	67.4084	42962.9
42963	Tropical	54141.5	1502839860	NA	NA	31.778	3.53918	60.5796	0.996333	3.53918	60.5796	42963
42963	Tropical	54147.5	1502843460	NA	NA	31.37	2.56702	43.7261	0.999167	2.56702	43.7261	42963
42963	Tropical	54153.5	1502847060	NA	NA	31.166	2.36806	40.1103	1.00117	2.36806	40.1103	42963.1
42963.1	Tropical	54159.5	1502850660	NA	NA	31.166	2.21284	37.1689	1.0025	2.21284	37.1689	42963.1
42963.1	Tropical	54165.5	1502854260	NA	NA	31.115	2.47283	41.4248	1.00233	2.47283	41.4248	42963.1
42963.2	Tropical	54171.5	1502857860	NA	NA	31.115	3.26014	54.9753	0.999333	3.26014	54.9753	42963.2
42963.2	Tropical	54177.5	1502861460	NA	NA	31.0135	4.54842	77.7211	0.996	4.54842	77.7211	42963.2
42963.2	Tropical	54183.5	1502865060	NA	NA	30.7095	6.04862	105.479	0.990167	6.04862	105.479	42963.3
42963.3	Tropical	54189.5	1502868660	NA	NA	31.677	7.56756	135.188	0.983333	7.56756	135.188	42963.3
42963.3	Tropical	54195.5	1502872260	NA	NA	35.2815	8.73753	158.973	0.975	8.73753	158.973	42963.4
42963.4	Tropical	54201.5	1502875860	NA	NA	38.2125	8.21265	149.601	0.9695	8.21265	149.601	42963.4
42963.4	Tropical	54207.5	1502879460	NA	NA	38.215	7.46767	136.028	0.9645	7.46767	136.028	42963.4
42963.5	Tropical	54213.5	1502883060	NA	NA	40.527	7.58752	138.211	0.9655	7.58752	138.211	42963.5
42963.5	Tropical	54219.5	1502886660	NA	NA	40.106	7.81549	142.37	0.966667	7.81549	142.37	42963.5
42963.5	Tropical	54225.5	1502890260	NA	NA	40.014	6.5677	119.475	0.9675	6.5677	119.475	42963.6
42963.6	Tropical	54231.5	1502893860	NA	NA	37.607	3.25998	58.102	0.981833	3.25998	58.102	42963.6
42963.6	Tropical	54237.5	1502897460	NA	NA	36.241	2.90914	51.4527	0.987	2.90914	51.4527	42963.6
42963.7	Tropical	54243.5	1502901060	NA	NA	35.542	2.51964	43.7591	0.994667	2.51964	43.7591	42963.7
42963.7	Tropical	54249.5	1502904660	NA	NA	34.6385	2.54434	43.2394	0.999667	2.54434	43.2394	42963.7
42963.8	Tropical	54255.5	1502908260	NA	NA	33.4825	2.2381	37.4826	1.00217	2.2381	37.4826	42963.8
42963.8	Tropical	54261.5	1502911860	NA	NA	32.343	1.69579	28.2365	1.00183	1.69579	28.2365	42963.8
42963.8	Tropical	54267.5	1502915460	NA	NA	31.778	3.91741	65.7375	0.999167	3.91741	65.7375	42963.9
42963.9	Tropical	54273.5	1502919060	NA	NA	31.625	4.33526	73.241	0.997333	4.33526	73.241	42963.9
42963.9	Tropical	54279.5	1502922660	NA	NA	31.268	4.39044	73.891	0.997667	4.39044	73.891	42963.9
42964	Tropical	54285.5	1502926260	NA	NA	31.0135	4.00343	67.1577	0.998667	4.00343	67.1577	42964
42964	Tropical	54291.5	1502929860	NA	NA	30.862	3.9717	66.2633	0.9995	3.9717	66.2633	42964
42964	Tropical	54297.5	1502933460	NA	NA	30.862	3.44052	57.2066	1.00117	3.44052	57.2066	42964.1
42964.1	Tropical	54303.5	1502937060	NA	NA	30.7095	2.42616	40.5843	1.00217	2.42616	40.5843	42964.1
42964.1	Tropical	54309.5	1502940660	NA	NA	30.76	2.66155	44.3887	1.00183	2.66155	44.3887	42964.1
42964.2	Tropical	54315.5	1502944260	NA	NA	30.76	3.45334	57.8997	1	3.45334	57.8997	42964.2
42964.2	Tropical	54321.5	1502947860	NA	NA	30.76	4.96456	84.1312	0.996667	4.96456	84.1312	42964.2
42964.2	Tropical	54327.5	1502951460	NA	NA	30.659	6.26357	108.059	0.994	6.26357	108.059	42964.3
42964.3	Tropical	54333.5	1502955060	NA	NA	31.5745	7.3079	129.403	0.986333	7.3079	129.403	42964.3
42964.3	Tropical	54339.5	1502958660	NA	NA	32.9115	9.52367	172.427	0.984	9.52367	169.61	42964.4
42964.4	Tropical	54345.5	1502962260	NA	NA	34.4795	13.5135	246.167	0.999333	13.5135	200	42964.4
42964.4	Tropical	54351.5	1502965860	NA	NA	34.585	13.2063	240.57	0.990167	13.2063	199.341	42964.4
42964.5	Tropical	54357.5	1502969460	NA	NA	34.3745	8.94422	162.92	0.971833	8.94422	162.92	42964.5
42964.5	Tropical	54363.5	1502973060	NA	NA	35.382	8.22064	149.611	0.973	8.22064	149.611	42964.5
42964.5	Tropical	54369.5	1502976660	NA	NA	35.382	8.73936	158.627	0.972167	8.73936	158.627	42964.6
42964.6	Tropical	54375.5	1502980260	NA	NA	35.864	6.53095	117.045	0.977833	6.53095	117.045	42964.6
42964.6	Tropical	54381.5	1502983860	NA	NA	35.8635	3.10822	54.7337	0.9885	3.10822	54.7337	42964.6
42964.7	Tropical	54387.5	1502987460	NA	NA	34.3215	2.75786	48.0136	0.992667	2.75786	48.0136	42964.7
42964.7	Tropical	54393.5	1502991060	NA	NA	33.1705	2.91663	50.393	0.994833	2.91663	50.393	42964.7
42964.8	Tropical	54399.5	1502994660	NA	NA	32.086	2.87483	49.4357	0.996667	2.87483	49.4357	42964.8
42964.8	Tropical	54405.5	1502998260	NA	NA	31.166	2.4683	42.2491	0.998167	2.4683	42.2491	42964.8
42964.8	Tropical	54411.5	1503001860	NA	NA	30.7605	2.00065	34.083	0.998833	2.00065	34.083	42964.9
42964.9	Tropical	54417.5	1503005460	NA	NA	30.356	1.81335	30.615	1.001	1.81335	30.615	42964.9
42964.9	Tropical	54423.5	1503009060	NA	NA	29.7525	3.42225	57.5491	0.999167	3.42225	57.5491	42964.9
42965	Tropical	54429.5	1503012660	NA	NA	29.0025	3.56868	59.6401	0.999667	3.56868	59.6401	42965
42965	Tropical	54435.5	1503016260	NA	NA	28.506	3.11067	52.179	0.999667	3.11067	52.179	42965
42965	Tropical	54441.5	1503019860	NA	NA	28.0105	2.475	41.5396	1.0005	2.475	41.5396	42965.1
42965.1	Tropical	54447.5	1503023460	NA	NA	28.3075	2.55149	42.6509	1.00133	2.55149	42.6509	42965.1
42965.1	Tropical	54453.5	1503027060	NA	NA	28.804	2.54834	42.5125	1.0015	2.54834	42.5125	42965.1
42965.2	Tropical	54459.5	1503030660	NA	NA	29.252	4.07543	68.1322	0.999	4.07543	68.1322	42965.2
42965.2	Tropical	54465.5	1503034260	NA	NA	29.252	6.10478	103.142	0.996	6.10478	103.142	42965.2
42965.2	Tropical	54471.5	1503037860	NA	NA	29.352	7.77419	133.901	0.996	7.77419	133.901	42965.3
42965.3	Tropical	54477.5	1503041460	NA	NA	30.61	9.20285	161.89	0.994333	9.20285	161.89	42965.3
42965.3	Tropical	54483.5	1503045060	NA	NA	33.694	10.1916	182.77	0.989667	10.1916	182.77	42965.4
42965.4	Tropical	54489.5	1503048660	NA	NA	36.026	10.41	189.49	0.983333	10.41	189.49	42965.4
42965.4	Tropical	54495.5	1503052260	NA	NA	37.387	12.4471	226.757	0.997333	12.4471	200	42965.4
42965.5	Tropical	54501.5	1503055860	NA	NA	39.963	12.8291	233.683	0.994833	12.8291	200	42965.5
42965.5	Tropical	54507.5	1503059460	NA	NA	40.1665	13.0154	237.13	0.995667	13.0154	200	42965.5
42965.5	Tropical	54513.5	1503063060	NA	NA	39.446	14.2041	258.746	0.994333	14.2041	200	42965.6
42965.6	Tropical	54519.5	1503066660	NA	NA	36.1895	9.35306	169.299	0.978167	9.35306	156.138	42965.6
42965.6	Tropical	54525.5	1503070260	NA	NA	34.9555	3.57679	62.4669	0.989333	3.57679	62.4669	42965.6
42965.7	Tropical	54531.5	1503073860	NA	NA	34.058	2.73391	46.9741	0.996333	2.73391	46.9741	42965.7
42965.7	Tropical	54537.5	1503077460	NA	NA	33.015	2.56016	43.7062	0.998667	2.56016	43.7062	42965.7
42965.8	Tropical	54543.5	1503081060	NA	NA	31.9835	2.38156	40.4296	1.00017	2.38156	40.4296	42965.8
42965.8	Tropical	54549.5	1503084660	NA	NA	31.014	2.38428	40.1123	1.00133	2.38428	40.1123	42965.8
42965.8	Tropical	54555.5	1503088260	NA	NA	30.558	2.34229	39.1761	1.00233	2.34229	39.1761	42965.9
42965.9	Tropical	54561.5	1503091860	NA	NA	29.903	1.96301	32.8588	1.00233	1.96301	32.8588	42965.9
42965.9	Tropical	54567.5	1503095460	NA	NA	29.1525	1.65778	27.7529	1.00233	1.65778	27.7529	42965.9
42966	Tropical	54573.5	1503099060	NA	NA	28.5555	1.65226	27.5572	1.003	1.65226	27.5572	42966
42966	Tropical	54579.5	1503102660	NA	NA	28.9035	2.8081	46.7741	1.0015	2.8081	46.7741	42966
42966	Tropical	54585.5	1503106260	NA	NA	29.502	3.44052	57.2799	1.00067	3.44052	57.2799	42966.1
42966.1	Tropical	54591.5	1503109860	NA	NA	29.452	2.08525	34.6537	1.002	2.08525	34.6537	42966.1
42966.1	Tropical	54597.5	1503113460	NA	NA	29.402	2.26426	37.5899	1.0025	2.26426	37.5899	42966.1
42966.2	Tropical	54603.5	1503117060	NA	NA	29.1525	4.49468	74.7657	1.00017	4.49468	74.7657	42966.2
42966.2	Tropical	54609.5	1503120660	NA	NA	28.1095	6.59311	110.992	0.997333	6.59311	110.992	42966.2
42966.2	Tropical	54615.5	1503124260	NA	NA	27.616	8.68795	149.654	0.999167	8.68795	149.654	42966.3
42966.3	Tropical	54621.5	1503127860	NA	NA	29.3545	9.89066	174.989	0.995667	9.89066	174.989	42966.3
42966.3	Tropical	54627.5	1503131460	NA	NA	33.3825	11.6853	211.912	0.992167	11.6853	198.482	42966.4
42966.4	Tropical	54633.5	1503135060	NA	NA	36.4585	11.8323	215.542	0.987333	11.8323	200	42966.4
42966.4	Tropical	54639.5	1503138660	NA	NA	37.9955	11.4842	209.2	0.982833	11.4842	198.974	42966.4
42966.5	Tropical	54645.5	1503142260	NA	NA	40.4215	11.9438	217.577	0.987667	11.9438	200	42966.5
42966.5	Tropical	54651.5	1503145860	NA	NA	40.108	12.6901	231.182	0.994333	12.6901	200	42966.5
42966.5	Tropical	54657.5	1503149460	NA	NA	39.3905	12.8951	234.917	0.992	12.8951	200	42966.6
42966.6	Tropical	54663.5	1503153060	NA	NA	35.919	10.8587	197.479	0.981833	10.8587	177.373	42966.6
42966.6	Tropical	54669.5	1503156660	NA	NA	35.062	2.87284	50.5557	0.988833	2.87284	50.5557	42966.6
42966.7	Tropical	54675.5	1503160260	NA	NA	34.1635	1.01024	17.2714	0.999167	1.01024	17.2714	42966.7
42966.7	Tropical	54681.5	1503163860	NA	NA	33.1185	1.91621	32.1634	1.0015	1.91621	32.1634	42966.7
42966.8	Tropical	54687.5	1503167460	NA	NA	31.9325	1.80818	30.2187	1.0025	1.80818	30.2187	42966.8
42966.8	Tropical	54693.5	1503171060	NA	NA	30.963	1.94171	32.282	1.00267	1.94171	32.282	42966.8
42966.8	Tropical	54699.5	1503174660	NA	NA	30.7095	1.71689	28.5303	1.00317	1.71689	28.5303	42966.9
42966.9	Tropical	54705.5	1503178260	NA	NA	30.1045	1.60425	26.6949	1.00267	1.60425	26.6949	42966.9
42966.9	Tropical	54711.5	1503181860	NA	NA	29.352	1.50098	25.0128	1.00267	1.50098	25.0128	42966.9
42967	Tropical	54717.5	1503185460	NA	NA	28.605	1.21975	20.3381	1.00167	1.21975	20.3381	42967
42967	Tropical	54723.5	1503189060	NA	NA	28.0105	0.481722	8.02884	0.990667	0.481722	8.02884	42967
42967	Tropical	54729.5	1503192660	NA	NA	28.1095	1.35262	22.7335	0.998333	1.35262	22.7335	42967.1
42967.1	Tropical	54735.5	1503196260	NA	NA	28.5055	2.76455	46.652	0.999833	2.76455	46.652	42967.1
42967.1	Tropical	54741.5	1503199860	NA	NA	28.7045	2.62014	44.1312	1.0005	2.62014	44.1312	42967.1
42967.2	Tropical	54747.5	1503203460	NA	NA	29.003	3.79712	64.1885	0.998333	3.79712	64.1885	42967.2
42967.2	Tropical	54753.5	1503207060	NA	NA	27.912	7.27681	124.958	0.997	7.27681	124.958	42967.2
42967.2	Tropical	54759.5	1503210660	NA	NA	26.879	10.9077	193.834	0.998833	10.9077	191.076	42967.3
42967.3	Tropical	54765.5	1503214260	NA	NA	28.309	12.3531	224.822	0.995	12.3531	200	42967.3
42967.3	Tropical	54771.5	1503217860	NA	NA	32.7095	12.76	232.125	0.998667	12.76	183.449	42967.4
42967.4	Tropical	54777.5	1503221460	NA	NA	35.811	5.35669	97.5748	0.952167	5.35669	97.5748	42967.4
42967.4	Tropical	54783.5	1503225060	NA	NA	37.226	6.2829	89.7408	0.991	6.2829	89.7408	42967.4
42967.5	Tropical	54789.5	1503228660	NA	NA	39.734	6.34931	89.7737	0.993667	6.34931	89.7737	42967.5
42967.5	Tropical	54795.5	1503232260	NA	NA	40.459	6.43272	90.3463	0.994	6.43272	90.3463	42967.5
42967.5	Tropical	54801.5	1503235860	NA	NA	39.5045	6.50509	90.7711	0.993333	6.50509	90.7711	42967.6
42967.6	Tropical	54807.5	1503239460	NA	NA	35.973	6.72623	93.7272	0.993333	6.72623	93.7272	42967.6
42967.6	Tropical	54811	1503241560	NA	NA	35.1155	7.06575	98.2107	0.995	7.06575	98.2107	42967.6
42968.3	Tropical	54813.5	1503304620	NA	NA	34.325	7.39859	134.772	0.968	7.39859	134.772	42968.4
42968.4	Tropical	54818.5	1503307620	NA	NA	36.838	8.36502	152.377	0.966167	8.36502	152.377	42968.4
42968.4	Tropical	54824.5	1503311220	NA	NA	38.443	8.74705	159.357	0.965167	8.74705	159.357	42968.4
42968.5	Tropical	54830.5	1503314820	NA	NA	40.8265	8.55907	155.908	0.966667	8.55907	155.908	42968.5
42968.5	Tropical	54836.5	1503318420	NA	NA	40.2265	8.05112	146.662	0.967667	8.05112	146.662	42968.5
42968.5	Tropical	54842.5	1503322020	NA	NA	40.704	6.3118	114.893	0.967833	6.3118	114.893	42968.6
42968.6	Tropical	54848.5	1503325620	NA	NA	36.7865	5.07478	91.2718	0.973	5.07478	91.2718	42968.6
42968.6	Tropical	54854.5	1503329220	NA	NA	35.542	5.17847	90.8688	0.984667	5.17847	90.8688	42968.6
42968.7	Tropical	54860.5	1503332820	NA	NA	34.585	4.70908	81.7778	0.990167	4.70908	81.7778	42968.7
42968.7	Tropical	54866.5	1503336420	NA	NA	33.744	4.06857	70.0826	0.994	4.06857	70.0826	42968.7
42968.8	Tropical	54872.5	1503340020	NA	NA	32.601	2.56652	44.0262	0.997167	2.56652	44.0262	42968.8
42968.8	Tropical	54878.5	1503343620	NA	NA	31.727	2.11426	36.0641	1.00017	2.11426	36.0641	42968.8
42968.8	Tropical	54884.5	1503347220	NA	NA	31.268	1.98137	33.6357	1.00117	1.98137	33.6357	42968.9
42968.9	Tropical	54890.5	1503350820	NA	NA	30.7605	1.93248	32.6441	1.00183	1.93248	32.6441	42968.9
42968.9	Tropical	54896.5	1503354420	NA	NA	30.054	1.95637	32.8807	1.0025	1.95637	32.8807	42968.9
42969	Tropical	54902.5	1503358020	NA	NA	29.3025	1.9771	33.1224	1.00267	1.9771	33.1224	42969
42969	Tropical	54908.5	1503361620	NA	NA	28.605	1.9129	31.9677	1.003	1.9129	31.9677	42969
42969	Tropical	54914.5	1503365220	NA	NA	28.3075	1.81713	30.2915	1.00333	1.81713	30.2915	42969.1
42969.1	Tropical	54920.5	1503368820	NA	NA	28.011	2.11929	35.2259	1.00283	2.11929	35.2259	42969.1
42969.1	Tropical	54926.5	1503372420	NA	NA	28.2585	3.79906	63.8641	0.999667	3.79906	63.8641	42969.1
42969.2	Tropical	54932.5	1503376020	NA	NA	29.452	4.3899	74.3277	0.996	4.3899	74.3277	42969.2
42969.2	Tropical	54938.5	1503379620	NA	NA	29.8025	4.90487	83.7417	0.994667	4.90487	83.7417	42969.2
42969.2	Tropical	54944.5	1503383220	NA	NA	29.9535	5.36947	93.3309	0.990167	5.36947	93.3309	42969.3
42969.3	Tropical	54950.5	1503386820	NA	NA	31.167	6.93891	124.147	0.981	6.93891	124.147	42969.3
42969.3	Tropical	54956.5	1503390420	NA	NA	33.485	8.00017	145.69	0.9715	8.00017	145.69	42969.4
42969.4	Tropical	54962.5	1503394020	NA	NA	37.056	8.83308	160.91	0.970667	8.83308	160.91	42969.4
42969.4	Tropical	54968.5	1503397620	NA	NA	38.4415	9.01693	164.266	0.972333	9.01693	164.266	42969.4
42969.5	Tropical	54974.5	1503401220	NA	NA	39.965	7.36669	134.095	0.969667	7.36669	134.095	42969.5
42969.5	Tropical	54980.5	1503404820	NA	NA	40.055	6.93381	126.309	0.968833	6.93381	126.309	42969.5
42969.5	Tropical	54986.5	1503408420	NA	NA	40.8185	6.22637	112.642	0.971333	6.22637	112.642	42969.6
42969.6	Tropical	54992.5	1503412020	NA	NA	37.607	4.91049	86.3453	0.9845	4.91049	86.3453	42969.6
42969.6	Tropical	54998.5	1503415620	NA	NA	35.542	4.18294	72.6394	0.990833	4.18294	72.6394	42969.6
42969.7	Tropical	55004.5	1503419220	NA	NA	34.9565	3.81711	65.2576	0.995167	3.81711	65.2576	42969.7
42969.7	Tropical	55010.5	1503422820	NA	NA	33.7965	3.96031	67.0294	0.997333	3.96031	67.0294	42969.7
42969.8	Tropical	55016.5	1503426420	NA	NA	32.601	2.20303	37.2206	1.0015	2.20303	37.2206	42969.8
42969.8	Tropical	55022.5	1503430020	NA	NA	31.829	2.01019	33.9002	1.00183	2.01019	33.9002	42969.8
42969.8	Tropical	55028.5	1503433620	NA	NA	31.523	2.13748	35.915	1.00183	2.13748	35.915	42969.9
42969.9	Tropical	55034.5	1503437220	NA	NA	31.0135	1.87992	31.5071	1.003	1.87992	31.5071	42969.9
42969.9	Tropical	55040.5	1503440820	NA	NA	30.7605	1.83639	30.6565	1.003	1.83639	30.6565	42969.9
42970	Tropical	55046.5	1503444420	NA	NA	30.1545	1.81496	30.2502	1.00333	1.81496	30.2502	42970
42970	Tropical	55052.5	1503448020	NA	NA	30.0035	1.91401	31.8957	1.00283	1.91401	31.8957	42970
42970	Tropical	55058.5	1503451620	NA	NA	29.402	1.89247	31.3955	1.00367	1.89247	31.3955	42970.1
42970.1	Tropical	55064.5	1503455220	NA	NA	29.2025	1.9364	32.0344	1.0035	1.9364	32.0344	42970.1
42970.1	Tropical	55070.5	1503458820	NA	NA	28.804	2.30629	38.0727	1.003	2.30629	38.0727	42970.1
42970.2	Tropical	55076.5	1503462420	NA	NA	29.6525	3.53502	58.8025	1.00083	3.53502	58.8025	42970.2
42970.2	Tropical	55082.5	1503466020	NA	NA	30.1545	4.98113	84.2548	0.997833	4.98113	84.2548	42970.2
42970.2	Tropical	55088.5	1503469620	NA	NA	30.255	6.29443	109.546	0.991333	6.29443	109.546	42970.3
42970.3	Tropical	55094.5	1503473220	NA	NA	31.474	7.39614	132.5	0.980833	7.39614	132.5	42970.3
42970.3	Tropical	55100.5	1503476820	NA	NA	34.6925	9.04312	164.718	0.975333	9.04312	164.718	42970.4
42970.4	Tropical	55106.5	1503480420	NA	NA	34.957	8.09105	147.386	0.966333	8.09105	147.386	42970.4
42970.4	Tropical	55112.5	1503484020	NA	NA	34.428	7.16	130.429	0.964167	7.16	130.429	42970.4
42970.5	Tropical	55118.5	1503487620	NA	NA	36.2975	6.5732	119.737	0.962	6.5732	119.737	42970.5
42970.5	Tropical	55124.5	1503491220	NA	NA	40.3505	5.35938	97.369	0.965333	5.35938	97.369	42970.5
42970.5	Tropical	55130.5	1503494820	NA	NA	39.2795	3.57446	63.6206	0.978	3.57446	63.6206	42970.6
42970.6	Tropical	55136.5	1503498420	NA	NA	36.242	4.09843	70.944	0.963167	4.09843	70.944	42970.6
42970.6	Tropical	55142.5	1503502020	NA	NA	35.435	4.76672	81.2198	0.996667	4.76672	81.2198	42970.6
42970.7	Tropical	55148.5	1503505620	NA	NA	34.532	3.50555	59.0878	0.9985	3.50555	59.0878	42970.7
42970.7	Tropical	55154.5	1503509220	NA	NA	33.4825	3.53696	59.405	0.999333	3.53696	59.405	42970.7
42970.8	Tropical	55160.5	1503512820	NA	NA	32.4455	2.0765	34.7664	1.002	2.0765	34.7664	42970.8
42970.8	Tropical	55166.5	1503516420	NA	NA	31.727	1.34698	22.4411	1.0025	1.34698	22.4411	42970.8
42970.8	Tropical	55172.5	1503520020	NA	NA	31.421	1.27799	21.3326	1.00117	1.27799	21.3326	42970.9
42970.9	Tropical	55178.5	1503523620	NA	NA	31.166	0.930344	15.549	0.998833	0.930344	15.549	42970.9
42970.9	Tropical	55184.5	1503527220	NA	NA	30.7605	0.612205	10.2178	0.995667	0.612205	10.2178	42970.9
42971	Tropical	55190.5	1503530820	NA	NA	30.5075	0.877404	14.6082	0.998833	0.877404	14.6082	42971
42971	Tropical	55196.5	1503534420	NA	NA	30.0035	0.845266	14.0233	0.984	0.845266	14.0233	42971
42971	Tropical	55202.5	1503538020	NA	NA	29.652	2.82716	46.5487	0.907	2.82716	46.5487	42971.1
42971.1	Tropical	55208.5	1503541620	NA	NA	30.0035	5.9078	96.9481	0.998333	5.9078	96.9481	42971.1
42971.1	Tropical	55214.5	1503545220	NA	NA	30.356	5.31355	87.2473	0.999667	5.31355	87.2473	42971.1
42971.2	Tropical	55220.5	1503548820	NA	NA	30.558	3.42897	56.6006	1.0015	3.42897	56.6006	42971.2
42971.2	Tropical	55226.5	1503552420	NA	NA	30.659	4.52647	76.2353	0.997667	4.52647	76.2353	42971.2
42971.2	Tropical	55232.5	1503556020	NA	NA	30.659	5.69531	98.5146	0.991667	5.69531	98.5146	42971.3
42971.3	Tropical	55238.5	1503559620	NA	NA	31.217	8.09832	145.853	0.982167	8.09832	145.853	42971.3
42971.3	Tropical	55244.5	1503563220	NA	NA	32.137	10.506	191.383	0.9815	10.506	187.547	42971.4
42971.4	Tropical	55250.5	1503566820	NA	NA	33.118	8.00821	145.88	0.963167	8.00821	145.88	42971.4
42971.4	Tropical	55256.5	1503570420	NA	NA	33.9545	6.77794	123.47	0.958167	6.77794	123.47	42971.4
42971.5	Tropical	55262.5	1503574020	NA	NA	37.842	5.59974	102.002	0.959167	5.59974	102.002	42971.5
42971.5	Tropical	55268.5	1503577620	NA	NA	40.13	4.54362	82.4927	0.959	4.54362	82.4927	42971.5
42971.5	Tropical	55274.5	1503581220	NA	NA	39.907	4.74989	83.982	0.9655	4.74989	83.982	42971.6
42971.6	Tropical	55280.5	1503584820	NA	NA	36.1875	5.48569	96.2568	0.985167	5.48569	96.2568	42971.6
42971.6	Tropical	55286.5	1503588420	NA	NA	35.596	4.02238	69.2142	0.993	4.02238	69.2142	42971.6
42971.7	Tropical	55292.5	1503592020	NA	NA	34.4265	3.81279	64.8245	0.996333	3.81279	64.8245	42971.7
42971.7	Tropical	55298.5	1503595620	NA	NA	33.3785	4.11607	69.7582	0.9965	4.11607	69.7582	42971.7
42971.8	Tropical	55304.5	1503599220	NA	NA	32.24	3.95625	67.0534	0.996833	3.95625	67.0534	42971.8
42971.8	Tropical	55310.5	1503602820	NA	NA	31.574	3.88216	65.4127	0.998	3.88216	65.4127	42971.8
42971.8	Tropical	55316.5	1503606420	NA	NA	31.1155	2.61846	44.0906	1.00017	2.61846	44.0906	42971.9
42971.9	Tropical	55322.5	1503610020	NA	NA	30.6085	1.86345	31.307	1.002	1.86345	31.307	42971.9
42971.9	Tropical	55328.5	1503613620	NA	NA	30.2045	1.99022	33.2444	1.00217	1.99022	33.2444	42971.9
42972	Tropical	55334.5	1503617220	NA	NA	29.8525	1.96351	32.7136	1.00267	1.96351	32.7136	42972
42972	Tropical	55340.5	1503620820	NA	NA	29.402	2.00472	33.3487	1.00267	2.00472	33.3487	42972
42972	Tropical	55346.5	1503624420	NA	NA	29.202	1.8024	29.9251	1.00133	1.8024	29.9251	42972.1
42972.1	Tropical	55352.5	1503628020	NA	NA	29.8025	1.20819	20.0398	1.0015	1.20819	20.0398	42972.1
42972.1	Tropical	55358.5	1503631620	NA	NA	29.8025	1.38055	22.8731	1.00167	1.38055	22.8731	42972.1
42972.2	Tropical	55364.5	1503635220	NA	NA	29.652	3.1012	51.591	1.0015	3.1012	51.591	42972.2
42972.2	Tropical	55370.5	1503638820	NA	NA	29.652	4.37895	74.4025	0.996667	4.37895	74.4025	42972.2
42972.2	Tropical	55376.5	1503642420	NA	NA	29.452	5.40104	92.8665	0.9935	5.40104	92.8665	42972.3
42972.3	Tropical	55382.5	1503646020	NA	NA	30.51	6.11176	105.711	0.991333	6.11176	105.711	42972.3
42972.3	Tropical	55388.5	1503649620	NA	NA	33.801	7.28847	129.135	0.985333	7.28847	129.135	42972.4
42972.4	Tropical	55394.5	1503653220	NA	NA	36.2955	8.23235	149.456	0.975833	8.23235	149.456	42972.4
42972.4	Tropical	55400.5	1503656820	NA	NA	37.8845	7.72579	140.634	0.9705	7.72579	140.634	42972.4
42972.5	Tropical	55406.5	1503660420	NA	NA	39.2225	7.51692	136.922	0.968833	7.51692	136.922	42972.5
42972.5	Tropical	55412.5	1503664020	NA	NA	40.439	6.84188	124.628	0.9675	6.84188	124.628	42972.5
42972.5	Tropical	55418.5	1503667620	NA	NA	39.8465	6.69761	121.972	0.966667	6.69761	121.972	42972.6
42972.6	Tropical	55424.5	1503671220	NA	NA	36.7845	5.20103	93.2267	0.975333	5.20103	93.2267	42972.6
42972.6	Tropical	55430.5	1503674820	NA	NA	35.7565	3.24221	56.9295	0.9885	3.24221	56.9295	42972.6
42972.7	Tropical	55436.5	1503678420	NA	NA	35.009	4.77093	82.7539	0.991	4.77093	82.7539	42972.7
42972.7	Tropical	55442.5	1503682020	NA	NA	34.0055	5.45062	94.1869	0.991667	5.45062	94.1869	42972.7
42972.8	Tropical	55448.5	1503685620	NA	NA	32.963	5.08493	87.652	0.9925	5.08493	87.652	42972.8
42972.8	Tropical	55454.5	1503689220	NA	NA	31.881	4.71011	80.7602	0.993667	4.71011	80.7602	42972.8
42972.8	Tropical	55460.5	1503692820	NA	NA	31.217	4.0619	69.2905	0.995333	4.0619	69.2905	42972.9
42972.9	Tropical	55466.5	1503696420	NA	NA	31.268	3.06732	52.1305	0.998167	3.06732	52.1305	42972.9
42972.9	Tropical	55472.5	1503700020	NA	NA	31.268	2.05405	34.8192	1.0005	2.05405	34.8192	42972.9
42973	Tropical	55478.5	1503703620	NA	NA	30.8615	2.15737	36.4081	1.00117	2.15737	36.4081	42973
42973	Tropical	55484.5	1503707220	NA	NA	30.7605	1.93923	32.642	1.002	1.93923	32.642	42973
42973	Tropical	55490.5	1503710820	NA	NA	30.7605	1.9323	32.4113	1.0025	1.9323	32.4113	42973.1
42973.1	Tropical	55496.5	1503714420	NA	NA	30.104	2.01913	33.7974	1.00267	2.01913	33.7974	42973.1
42973.1	Tropical	55502.5	1503718020	NA	NA	30.2045	2.21733	37.0614	1.0025	2.21733	37.0614	42973.1
42973.2	Tropical	55508.5	1503721620	NA	NA	30.356	2.97401	50.1291	0.999833	2.97401	50.1291	42973.2
42973.2	Tropical	55514.5	1503725220	NA	NA	30.2045	4.71094	80.6792	0.995	4.71094	80.6792	42973.2
42973.2	Tropical	55520.5	1503728820	NA	NA	30.356	6.38182	111.431	0.989167	6.38182	111.431	42973.3
42973.3	Tropical	55526.5	1503732420	NA	NA	31.3195	6.9853	124.055	0.982667	6.9853	124.055	42973.3
42973.3	Tropical	55532.5	1503736020	NA	NA	33.9045	7.35526	133.196	0.974167	7.35526	133.196	42973.4
42973.4	Tropical	55538.5	1503739620	NA	NA	36.8405	8.64802	157.532	0.970833	8.64802	157.532	42973.4
42973.4	Tropical	55544.5	1503743220	NA	NA	39.2265	8.79207	160.167	0.9725	8.79207	160.167	42973.4
42973.5	Tropical	55550.5	1503746820	NA	NA	40.015	7.97447	145.266	0.965667	7.97447	145.266	42973.5
42973.5	Tropical	55556.5	1503750420	NA	NA	40.6615	7.21169	131.371	0.964	7.21169	131.371	42973.5
42973.5	Tropical	55562.5	1503754020	NA	NA	40.1155	5.88379	107.141	0.963667	5.88379	107.141	42973.6
42973.6	Tropical	55568.5	1503757620	NA	NA	37.1125	4.20823	75.5162	0.973833	4.20823	75.5162	42973.6
42973.6	Tropical	55574.5	1503761220	NA	NA	35.489	2.6471	46.6403	0.988167	2.6471	46.6403	42973.6
42973.7	Tropical	55580.5	1503764820	NA	NA	34.4795	1.71566	29.8853	0.995167	1.71566	29.8853	42973.7
42973.7	Tropical	55586.5	1503768420	NA	NA	33.6915	2.29195	39.6406	0.995667	2.29195	39.6406	42973.7
42973.8	Tropical	55592.5	1503772020	NA	NA	32.8075	4.75282	81.9546	0.992833	4.75282	81.9546	42973.8
42973.8	Tropical	55598.5	1503775620	NA	NA	31.932	4.72796	81.1926	0.993667	4.72796	81.1926	42973.8
42973.8	Tropical	55604.5	1503779220	NA	NA	31.523	4.34953	74.3682	0.994333	4.34953	74.3682	42973.9
42973.9	Tropical	55610.5	1503782820	NA	NA	31.268	3.65236	62.1459	0.9965	3.65236	62.1459	42973.9
42973.9	Tropical	55616.5	1503786420	NA	NA	31.014	2.70118	45.7625	0.998667	2.70118	45.7625	42973.9
42974	Tropical	55622.5	1503790020	NA	NA	30.6085	2.27714	38.3949	1.00067	2.27714	38.3949	42974
42974	Tropical	55628.5	1503793620	NA	NA	30.5075	1.9745	33.168	1.00233	1.9745	33.168	42974
42974	Tropical	55634.5	1503797220	NA	NA	30.3055	2.0914	35.1181	1.00217	2.0914	35.1181	42974.1
42974.1	Tropical	55640.5	1503800820	NA	NA	30.356	2.03585	34.1714	1.002	2.03585	34.1714	42974.1
42974.1	Tropical	55646.5	1503804420	NA	NA	30.356	2.15096	36.1082	1.002	2.15096	36.1082	42974.1
42974.2	Tropical	55652.5	1503808020	NA	NA	30.4065	2.99147	50.5057	0.999667	2.99147	50.5057	42974.2
42974.2	Tropical	55658.5	1503811620	NA	NA	29.903	4.31242	73.8487	0.994333	4.31242	73.8487	42974.2
42974.2	Tropical	55664.5	1503815220	NA	NA	29.602	5.83863	102.479	0.986667	5.83863	102.479	42974.3
42974.3	Tropical	55670.5	1503818820	NA	NA	30.9135	6.99622	124.903	0.9805	6.99622	124.903	42974.3
42974.3	Tropical	55676.5	1503822420	NA	NA	33.331	7.54908	137.122	0.9715	7.54908	137.122	42974.4
42974.4	Tropical	55682.5	1503826020	NA	NA	36.135	8.44506	153.838	0.9705	8.44506	153.838	42974.4
42974.4	Tropical	55688.5	1503829620	NA	NA	38.4965	10.2489	186.707	0.977667	10.2489	186.707	42974.4
42974.5	Tropical	55694.5	1503833220	NA	NA	39.108	9.1231	166.193	0.973	9.1231	166.193	42974.5
42974.5	Tropical	55700.5	1503836820	NA	NA	40.898	7.62514	138.889	0.966333	7.62514	138.889	42974.5
42974.5	Tropical	55706.5	1503840420	NA	NA	40.652	6.31219	114.983	0.962833	6.31219	114.983	42974.6
42974.6	Tropical	55712.5	1503844020	NA	NA	37.112	4.65338	84.2771	0.968	4.65338	84.2771	42974.6
42974.6	Tropical	55718.5	1503847620	NA	NA	35.7565	3.04831	54.1004	0.984667	3.04831	54.1004	42974.6
42974.7	Tropical	55724.5	1503851220	NA	NA	35.3815	1.98267	34.6755	0.993833	1.98267	34.6755	42974.7
42974.7	Tropical	55730.5	1503854820	NA	NA	34.428	1.55885	27.009	0.997167	1.55885	27.009	42974.7
42974.8	Tropical	55736.5	1503858420	NA	NA	32.963	2.58992	44.9503	0.994	2.58992	44.9503	42974.8
42974.8	Tropical	55742.5	1503862020	NA	NA	32.1885	4.29934	74.6114	0.991	4.29934	74.6114	42974.8
42974.8	Tropical	55748.5	1503865620	NA	NA	31.983	4.30813	74.7226	0.990833	4.30813	74.7226	42974.9
42974.9	Tropical	55754.5	1503869220	NA	NA	31.88	3.96285	68.487	0.992667	3.96285	68.487	42974.9
42974.9	Tropical	55760.5	1503872820	NA	NA	31.778	3.07714	52.8077	0.995	3.07714	52.8077	42974.9
42975	Tropical	55766.5	1503876420	NA	NA	31.625	2.10459	35.9227	0.999167	2.10459	35.9227	42975
42975	Tropical	55772.5	1503880020	NA	NA	31.574	2.07595	35.2226	1.00033	2.07595	35.2226	42975
42975	Tropical	55778.5	1503883620	NA	NA	31.523	1.89043	31.8913	1.002	1.89043	31.8913	42975.1
42975.1	Tropical	55784.5	1503887220	NA	NA	31.319	2.00033	33.6449	1.00217	2.00033	33.6449	42975.1
42975.1	Tropical	55790.5	1503890820	NA	NA	31.0135	1.88233	31.6952	1.00183	1.88233	31.6952	42975.1
42975.2	Tropical	55796.5	1503894420	NA	NA	30.811	3.0149	51.1688	0.998167	3.0149	51.1688	42975.2
42975.2	Tropical	55802.5	1503898020	NA	NA	30.7095	4.46318	76.7929	0.992333	4.46318	76.7929	42975.2
42975.2	Tropical	55808.5	1503901620	NA	NA	30.811	5.83288	102.302	0.987	5.83288	102.302	42975.3
42975.3	Tropical	55814.5	1503905220	NA	NA	31.574	7.93891	143.402	0.976333	7.93891	143.402	42975.3
42975.3	Tropical	55820.5	1503908820	NA	NA	33.7995	6.90542	125.78	0.966333	6.90542	125.78	42975.4
42975.4	Tropical	55826.5	1503912420	NA	NA	36.0265	6.21897	113.292	0.963667	6.21897	113.292	42975.4
42975.4	Tropical	55832.5	1503916020	NA	NA	38.275	6.35311	115.733	0.962167	6.35311	115.733	42975.4
42975.5	Tropical	55838.5	1503919620	NA	NA	38.658	8.31435	151.47	0.9685	8.31435	151.47	42975.5
42975.5	Tropical	55844.5	1503923220	NA	NA	40.548	7.76529	141.456	0.965833	7.76529	141.456	42975.5
42975.5	Tropical	55850.5	1503926820	NA	NA	40.3635	5.81667	105.963	0.9625	5.81667	105.963	42975.6
42975.6	Tropical	55856.5	1503930420	NA	NA	36.8935	4.49642	81.2782	0.971	4.49642	81.2782	42975.6
42975.6	Tropical	55862.5	1503934020	NA	NA	35.9175	2.83381	50.2386	0.986667	2.83381	50.2386	42975.6
42975.7	Tropical	55868.5	1503937620	NA	NA	35.009	2.25819	39.5169	0.993833	2.25819	39.5169	42975.7
42975.7	Tropical	55874.5	1503941220	NA	NA	34.4265	1.9734	34.2791	0.9965	1.9734	34.2791	42975.7
42975.8	Tropical	55880.5	1503944820	NA	NA	33.1195	1.69852	29.3648	0.997667	1.69852	29.3648	42975.8
42975.8	Tropical	55886.5	1503948420	NA	NA	32.0855	1.63046	28.12	0.998167	1.63046	28.12	42975.8
42975.8	Tropical	55892.5	1503952020	NA	NA	31.829	3.76073	64.9504	0.991667	3.76073	64.9504	42975.9
42975.9	Tropical	55898.5	1503955620	NA	NA	31.472	4.04306	69.493	0.993	4.04306	69.493	42975.9
42975.9	Tropical	55904.5	1503959220	NA	NA	31.217	3.05533	52.0661	0.997333	3.05533	52.0661	42975.9
42976	Tropical	55910.5	1503962820	NA	NA	31.0645	1.76763	30.0641	1.00083	1.76763	30.0641	42976
42976	Tropical	55916.5	1503966420	NA	NA	30.7095	1.42812	24.3119	1.00117	1.42812	24.3119	42976
42976	Tropical	55922.5	1503970020	NA	NA	30.963	1.38986	23.5557	1.00183	1.38986	23.5557	42976.1
42976.1	Tropical	55928.5	1503973620	NA	NA	30.9125	1.34301	22.7028	1.002	1.34301	22.7028	42976.1
42976.1	Tropical	55934.5	1503977220	NA	NA	30.862	1.72274	29.0601	1.0025	1.72274	29.0601	42976.1
42976.2	Tropical	55940.5	1503980820	NA	NA	30.862	2.55611	43.2576	0.999833	2.55611	43.2576	42976.2
42976.2	Tropical	55946.5	1503984420	NA	NA	30.7095	3.14755	53.8502	0.995	3.14755	53.8502	42976.2
42976.2	Tropical	55952.5	1503988020	NA	NA	30.6085	4.36733	76.1564	0.987333	4.36733	76.1564	42976.3
42976.3	Tropical	55958.5	1503991620	NA	NA	31.167	6.44429	115.471	0.9785	6.44429	115.471	42976.3
42976.3	Tropical	55964.5	1503995220	NA	NA	33.6465	8.40108	153.041	0.971167	8.40108	153.041	42976.4
42976.4	Tropical	55970.5	1503998820	NA	NA	36.1335	6.83433	124.493	0.963833	6.83433	124.493	42976.4
42976.4	Tropical	55976.5	1504002420	NA	NA	37.882	6.6361	120.886	0.963	6.6361	120.886	42976.4
42976.5	Tropical	55982.5	1504006020	NA	NA	39.2765	7.38566	134.543	0.964667	7.38566	134.543	42976.5
42976.5	Tropical	55988.5	1504009620	NA	NA	40.0625	7.70698	140.393	0.966333	7.70698	140.393	42976.5
42976.5	Tropical	55994.5	1504013220	NA	NA	39.114	5.76702	104.866	0.965	5.76702	104.866	42976.6
42976.6	Tropical	56000.5	1504016820	NA	NA	36.6205	3.74111	66.8922	0.977667	3.74111	66.8922	42976.6
42976.6	Tropical	56006.5	1504020420	NA	NA	35.7025	2.73464	48.3306	0.987667	2.73464	48.3306	42976.6
42976.7	Tropical	56012.5	1504024020	NA	NA	35.489	1.9623	34.36	0.9945	1.9623	34.36	42976.7
42976.7	Tropical	56018.5	1504027620	NA	NA	34.216	1.61022	28.0129	0.9975	1.61022	28.0129	42976.7
42976.8	Tropical	56024.5	1504031220	NA	NA	32.963	1.48161	25.6753	0.998167	1.48161	25.6753	42976.8
42976.8	Tropical	56030.5	1504034820	NA	NA	32.291	1.00269	17.3146	0.9985	1.00269	17.3146	42976.8
42976.8	Tropical	56036.5	1504038420	NA	NA	31.8805	1.82703	31.424	0.9985	1.82703	31.424	42976.9
42976.9	Tropical	56042.5	1504042020	NA	NA	31.625	2.67789	45.9547	0.996333	2.67789	45.9547	42976.9
42976.9	Tropical	56048.5	1504045620	NA	NA	31.523	3.2228	55.0284	0.996833	3.2228	55.0284	42976.9
42977	Tropical	56054.5	1504049220	NA	NA	31.319	3.1567	53.385	0.999	3.1567	53.385	42977
42977	Tropical	56060.5	1504052820	NA	NA	31.268	2.88246	48.4125	0.999667	2.88246	48.4125	42977
42977	Tropical	56066.5	1504056420	NA	NA	31.0135	3.52702	58.7469	1.0005	3.52702	58.7469	42977.1
42977.1	Tropical	56072.5	1504060020	NA	NA	30.963	2.0727	34.6937	1.00283	2.0727	34.6937	42977.1
42977.1	Tropical	56078.5	1504063620	NA	NA	30.9125	2.27812	38.1721	1.002	2.27812	38.1721	42977.1
42977.2	Tropical	56084.5	1504067220	NA	NA	30.9125	3.04065	51.2828	0.999	3.04065	51.2828	42977.2
42977.2	Tropical	56090.5	1504070820	NA	NA	30.862	4.01781	68.5487	0.993833	4.01781	68.5487	42977.2
42977.2	Tropical	56096.5	1504074420	NA	NA	30.811	5.88027	102.563	0.9885	5.88027	102.563	42977.3
42977.3	Tropical	56102.5	1504078020	NA	NA	31.421	7.62057	136.367	0.980833	7.62057	136.367	42977.3
42977.3	Tropical	56108.5	1504081620	NA	NA	33.4325	9.23731	168.169	0.9785	9.23731	168.169	42977.4
42977.4	Tropical	56114.5	1504085220	NA	NA	35.49	10.7644	196.088	0.981167	10.7644	195.116	42977.4
42977.4	Tropical	56120.5	1504088820	NA	NA	37.9965	12.4021	225.91	0.986667	12.4021	200	42977.4
42977.5	Tropical	56126.5	1504092420	NA	NA	38.8265	10.1446	184.814	0.974667	10.1446	182.789	42977.5
42977.5	Tropical	56132.5	1504096020	NA	NA	40.011	9.40514	171.327	0.975	9.40514	171.327	42977.5
42977.5	Tropical	56138.5	1504099620	NA	NA	40.3605	7.27925	132.449	0.969667	7.27925	132.449	42977.6
42977.6	Tropical	56144.5	1504103220	NA	NA	37.444	3.45924	61.9353	0.9785	3.45924	61.9353	42977.6
42977.6	Tropical	56150.5	1504106820	NA	NA	35.4355	2.16307	37.7936	0.993667	2.16307	37.7936	42977.6
42977.7	Tropical	56156.5	1504110420	NA	NA	34.427	1.41126	24.3894	0.9995	1.41126	24.3894	42977.7
42977.7	Tropical	56162.5	1504114020	NA	NA	33.5345	1.26611	21.6374	1.00083	1.26611	21.6374	42977.7
42977.8	Tropical	56168.5	1504117620	NA	NA	32.4975	0.892383	15.0752	0.9995	0.892383	15.0752	42977.8
42977.8	Tropical	56174.5	1504121220	NA	NA	31.8295	1.13492	19.0323	1.0015	1.13492	19.0323	42977.8
42977.8	Tropical	56180.5	1504124820	NA	NA	31.268	1.38518	23.0126	1.00233	1.38518	23.0126	42977.9
42977.9	Tropical	56186.5	1504128420	NA	NA	30.9125	1.59387	26.3164	1.001	1.59387	26.3164	42977.9
42977.9	Tropical	56192.5	1504132020	NA	NA	30.811	1.20906	19.9954	1.00267	1.20906	19.9954	42977.9
42978	Tropical	56198.5	1504135620	NA	NA	30.659	1.13719	18.7538	1.00183	1.13719	18.7538	42978
42978	Tropical	56204.5	1504139220	NA	NA	30.659	1.02426	16.8366	1	1.02426	16.8366	42978
42978	Tropical	56210.5	1504142820	NA	NA	30.457	0.939073	15.5065	0.999333	0.939073	15.5065	42978.1
42978.1	Tropical	56216.5	1504146420	NA	NA	30.255	0.972839	16.0978	1.00033	0.972839	16.0978	42978.1
42978.1	Tropical	56222.5	1504150020	NA	NA	30.104	2.01858	33.4701	1.003	2.01858	33.4701	42978.1
42978.2	Tropical	56228.5	1504153620	NA	NA	29.8525	4.12623	69.1114	0.998167	4.12623	69.1114	42978.2
42978.2	Tropical	56234.5	1504157220	NA	NA	30.0535	6.38227	109.31	0.992833	6.38227	109.31	42978.2
42978.2	Tropical	56240.5	1504160820	NA	NA	30.154	8.24601	145.469	0.988667	8.24601	145.469	42978.3
42978.3	Tropical	56246.5	1504164420	NA	NA	30.356	9.75098	176.383	0.982	9.75098	176.383	42978.3
42978.3	Tropical	56252.5	1504168020	NA	NA	32.1905	11.6117	211.524	0.988667	11.6117	196.413	42978.4
42978.4	Tropical	56258.5	1504171620	NA	NA	34.5865	14.8329	270.224	1.00533	14.262	200	42978.4
42978.4	Tropical	56264.5	1504175220	NA	NA	37.2245	17.0683	310.901	1.01967	14.9994	200	42978.4
42978.5	Tropical	56270.5	1504178820	NA	NA	37.66	19.2136	349.963	1.03883	15	200	42978.5
42978.5	Tropical	56276.5	1504182420	NA	NA	39.3415	13.6886	249.348	0.9985	13.0943	199.93	42978.5
42978.5	Tropical	56282.5	1504186020	NA	NA	38.106	9.90326	180.399	0.980333	9.90326	177.777	42978.6
42978.6	Tropical	56288.5	1504189620	NA	NA	35.597	4.6081	82.9143	0.976	4.6081	82.9143	42978.6
42978.6	Tropical	56294.5	1504193220	NA	NA	34.744	1.37523	23.8923	0.994167	1.37523	23.8923	42978.6
42978.7	Tropical	56300.5	1504196820	NA	NA	34.427	0.703974	11.9298	0.997	0.703974	11.9298	42978.7
42978.7	Tropical	56306.5	1504200420	NA	NA	33.1185	0.645324	10.8029	0.9965	0.645324	10.8029	42978.7
42978.8	Tropical	56312.5	1504204020	NA	NA	32.0355	0.608395	10.1188	0.996	0.608395	10.1188	42978.8
42978.8	Tropical	56318.5	1504207620	NA	NA	31.625	0.442065	7.33875	0.991667	0.442065	7.33875	42978.8
42978.8	Tropical	56324.5	1504211220	NA	NA	30.9635	0.469936	7.78349	0.9925	0.469936	7.78349	42978.9
42978.9	Tropical	56330.5	1504214820	NA	NA	30.4065	0.480737	7.90806	0.9925	0.480737	7.90806	42978.9
42978.9	Tropical	56336.5	1504218420	NA	NA	30.2045	0.774241	12.6149	0.996667	0.774241	12.6149	42978.9
42979	Tropical	56342.5	1504222020	NA	NA	30.104	0.569899	9.27508	0.991667	0.569899	9.27508	42979
42979	Tropical	56348.5	1504225620	NA	NA	29.752	0.806609	13.102	0.9985	0.806609	13.102	42979
42979	Tropical	56354.5	1504229220	NA	NA	29.853	0.33459	5.41259	0.985167	0.33459	5.41259	42979.1
42979.1	Tropical	56360.5	1504232820	NA	NA	29.953	0.230096	3.70769	0.982667	0.230096	3.70769	42979.1
42979.1	Tropical	56366.5	1504236420	NA	NA	30.054	0.642729	10.3488	0.994333	0.642729	10.3488	42979.1
42979.2	Tropical	56372.5	1504240020	NA	NA	30.054	2.54243	41.6236	1.00017	2.54243	41.6236	42979.2
42979.2	Tropical	56378.5	1504243620	NA	NA	29.9535	5.54991	93.6961	0.9915	5.54991	93.6961	42979.2
42979.2	Tropical	56384.5	1504247220	NA	NA	30.1545	8.08213	141.797	0.983667	8.08213	141.797	42979.3
42979.3	Tropical	56390.5	1504250820	NA	NA	30.5075	11.7676	211.03	0.9955	11.7676	190.117	42979.3
42979.3	Tropical	56396.5	1504254420	NA	NA	31.677	14.902	270.833	1.011	14.5276	200	42979.4
42979.4	Tropical	56402.5	1504258020	NA	NA	34.1655	13.366	243.455	1.00167	13.1836	200	42979.4
42979.4	Tropical	56408.5	1504261620	NA	NA	36.8405	15.3644	279.886	1.02083	14.2749	200	42979.4
42979.5	Tropical	56414.5	1504265220	NA	NA	37.439	13.6418	248.487	1.00583	13.6418	200	42979.5
42979.5	Tropical	56420.5	1504268820	NA	NA	38.8305	12.6473	230.388	1.01433	12.6473	200	42979.5
42979.5	Tropical	56426.5	1504272420	NA	NA	37.169	9.70439	176.789	1.00567	9.70439	171.573	42979.6
42979.6	Tropical	56432.5	1504276020	NA	NA	34.9035	4.80597	87.018	1.0005	4.80597	87.018	42979.6
42979.6	Tropical	56438.5	1504279620	NA	NA	34.268	1.08204	19.1782	1.0305	1.08204	19.1782	42979.6
42979.7	Tropical	56444.5	1504283220	NA	NA	33.953	0.205123	3.51988	1.034	0.205123	3.51988	42979.7
42979.7	Tropical	56450.5	1504286820	NA	NA	33.535	0.103524	1.75551	1.0045	0.103524	1.75551	42979.7
42979.8	Tropical	56456.5	1504290420	NA	NA	32.24	0.0490743	0.831152	1.00033	0.0490743	0.831152	42979.8
42979.8	Tropical	56462.5	1504294020	NA	NA	31.523	0.0365883	0.616658	0.998833	0.0365883	0.616658	42979.8
42979.8	Tropical	56468.5	1504297620	NA	NA	31.065	0.0356355	0.597924	0.998833	0.0356355	0.597924	42979.9
42979.9	Tropical	56474.5	1504301220	NA	NA	30.811	0.0583078	0.959951	0.998167	0.0583078	0.959951	42979.9
42979.9	Tropical	56480.5	1504304820	NA	NA	30.7095	1.03851	16.6898	1.02267	1.03851	16.6898	42979.9
42980	Tropical	56486.5	1504308420	NA	NA	30.5075	1.54575	24.7826	1.02583	1.54575	24.7826	42980
42980	Tropical	56492.5	1504312020	NA	NA	30.4065	1.6927	27.0608	1.02633	1.6927	27.0608	42980
42980	Tropical	56498.5	1504315620	NA	NA	30.356	2.02585	32.1831	1.02617	2.02585	32.1831	42980.1
42980.1	Tropical	56504.5	1504319220	NA	NA	30.4065	2.42763	38.4409	1.02533	2.42763	38.4409	42980.1
42980.1	Tropical	56510.5	1504322820	NA	NA	30.4065	0.958737	15.2522	1.0225	0.958737	15.2522	42980.1
42980.2	Tropical	56516.5	1504326420	NA	NA	30.1545	2.71719	43.706	1.02433	2.71719	43.706	42980.2
42980.2	Tropical	56522.5	1504330020	NA	NA	29.8525	4.75419	78.6961	1.01683	4.75419	78.6961	42980.2
42980.2	Tropical	56528.5	1504333620	NA	NA	30.2045	7.07744	121.101	1.01867	7.07744	121.101	42980.3
42980.3	Tropical	56534.5	1504337220	NA	NA	30.457	7.82947	136.471	1.022	7.82947	136.471	42980.3
42980.3	Tropical	56540.5	1504340820	NA	NA	31.421	9.79444	174.887	1.027	9.79444	174.887	42980.4
42980.4	Tropical	56546.5	1504344420	NA	NA	33.6425	10.4699	189.618	1.01617	10.4699	188.28	42980.4
42980.4	Tropical	56552.5	1504348020	NA	NA	36.6775	11.2923	205.585	1.01333	11.2923	196.993	42980.4
42980.5	Tropical	56558.5	1504351620	NA	NA	37.3295	12.9983	236.798	1.027	12.9983	200	42980.5
42980.5	Tropical	56564.5	1504355220	NA	NA	39.4525	11.7486	214.031	1.03967	11.7486	199.491	42980.5
42980.5	Tropical	56570.5	1504358820	NA	NA	38.158	9.45309	172.18	1.0535	9.45309	172.114	42980.6
42980.6	Tropical	56576.5	1504362420	NA	NA	35.7045	5.25035	95.1905	1.05283	5.25035	95.1905	42980.6
42980.6	Tropical	56582.5	1504366020	NA	NA	34.4795	2.24607	40.0794	1.08967	2.24607	40.0794	42980.6
42980.7	Tropical	56588.5	1504369620	NA	NA	34.058	0.63654	11.1222	1.13267	0.63654	11.1222	42980.7
42980.7	Tropical	56594.5	1504373220	NA	NA	33.5345	0.155671	2.6618	1.14483	0.155671	2.6618	42980.7
42980.8	Tropical	56600.5	1504376820	NA	NA	32.549	0.355142	5.98191	1.05933	0.355142	5.98191	42980.8
42980.8	Tropical	56606.5	1504380420	NA	NA	31.932	0.163516	2.73281	1.04417	0.163516	2.73281	42980.8
42980.8	Tropical	56612.5	1504384020	NA	NA	31.37	0.289243	4.80554	1.04817	0.289243	4.80554	42980.9
42980.9	Tropical	56618.5	1504387620	NA	NA	31.014	0.136557	2.2508	1.03867	0.136557	2.2508	42980.9
42980.9	Tropical	56624.5	1504391220	NA	NA	30.558	0.414051	6.77129	1.04667	0.414051	6.77129	42980.9
42981	Tropical	56630.5	1504394820	NA	NA	30.6085	1.00186	16.3402	1.05683	1.00186	16.3402	42981
42981	Tropical	56636.5	1504398420	NA	NA	30.356	2.10524	34.588	1.05917	2.10524	34.588	42981
42981	Tropical	56642.5	1504402020	NA	NA	30.862	3.1604	52.5084	1.057	3.1604	52.5084	42981.1
42981.1	Tropical	56648.5	1504405620	NA	NA	30.811	3.13012	52.0243	1.05717	3.13012	52.0243	42981.1
42981.1	Tropical	56654.5	1504409220	NA	NA	30.4065	1.49691	24.7684	1.05767	1.49691	24.7684	42981.1
42981.2	Tropical	56660.5	1504412820	NA	NA	30.0035	2.87432	47.5301	1.05767	2.87432	47.5301	42981.2
42981.2	Tropical	56666.5	1504416420	NA	NA	29.602	6.29143	106.086	1.06	6.29143	106.086	42981.2
42981.2	Tropical	56672.5	1504420020	NA	NA	29.602	8.96537	156.958	1.092	8.96537	156.958	42981.3
42981.3	Tropical	56678.5	1504423620	NA	NA	30.457	10.1026	182.884	1.1	10.1026	182.884	42981.3
42981.3	Tropical	56684.5	1504427220	NA	NA	31.1665	12.0205	218.969	1.07633	12.0205	200	42981.4
42981.4	Tropical	56690.5	1504430820	NA	NA	33.3795	12.443	226.656	1.089	12.443	200	42981.4
42981.4	Tropical	56696.5	1504434420	NA	NA	35.276	11.9881	218.381	1.10517	11.9881	198.478	42981.4
42981.5	Tropical	56702.5	1504438020	NA	NA	36.295	12.976	236.386	1.14817	12.976	200	42981.5
42981.5	Tropical	56708.5	1504441620	NA	NA	39.114	10.6488	193.99	1.15733	10.6488	191.157	42981.5
42981.5	Tropical	56714.5	1504445220	NA	NA	37.771	8.15063	147.308	1.16017	8.15063	147.308	42981.6
42981.6	Tropical	56720.5	1504448820	NA	NA	35.703	6.20025	110.167	1.18283	6.20025	110.167	42981.6
42981.6	Tropical	56726.5	1504452420	NA	NA	34.6375	4.27998	74.9011	1.21267	4.27998	74.9011	42981.6
42981.7	Tropical	56732.5	1504456020	NA	NA	34.0055	2.30675	39.9257	1.25233	2.30675	39.9257	42981.7
42981.7	Tropical	56738.5	1504459620	NA	NA	33.0665	0.656108	11.2198	1.2905	0.656108	11.2198	42981.7
42981.8	Tropical	56744.5	1504463220	NA	NA	31.932	0.541647	9.09061	1.31583	0.541647	9.09061	42981.8
42981.8	Tropical	56750.5	1504466820	NA	NA	31.0645	0.873718	14.5099	1.33783	0.873718	14.5099	42981.8
42981.8	Tropical	56756.5	1504470420	NA	NA	30.609	0.944283	15.5438	1.353	0.944283	15.5438	42981.9
42981.9	Tropical	56762.5	1504474020	NA	NA	29.7525	0.985183	16.0717	1.22233	0.985183	16.0717	42981.9
42981.9	Tropical	56768.5	1504477620	NA	NA	29.452	0.704706	11.425	1.1435	0.704706	11.425	42981.9
42982	Tropical	56774.5	1504481220	NA	NA	29.452	0.641279	10.3515	1.128	0.641279	10.3515	42982
42982	Tropical	56780.5	1504484820	NA	NA	29.602	1.7233	28.0189	1.132	1.7233	28.0189	42982
42982	Tropical	56786.5	1504488420	NA	NA	29.602	3.15977	52.0748	1.12883	3.15977	52.0748	42982.1
42982.1	Tropical	56792.5	1504492020	NA	NA	29.2025	3.68526	61.3329	1.12717	3.68526	61.3329	42982.1
42982.1	Tropical	56798.5	1504495620	NA	NA	28.903	3.58244	59.5002	1.1275	3.58244	59.5002	42982.1
42982.2	Tropical	56804.5	1504499220	NA	NA	28.8035	4.40377	73.1779	1.1255	4.40377	73.1779	42982.2
42982.2	Tropical	56810.5	1504502820	NA	NA	28.8035	5.94364	99.7778	1.1335	5.94364	99.7778	42982.2
42982.2	Tropical	56816.5	1504506420	NA	NA	29.252	8.23776	141.556	1.18533	8.23776	141.556	42982.3
42982.3	Tropical	56822.5	1504510020	NA	NA	30.2055	10.5454	187.887	1.23583	10.5454	185.157	42982.3
42982.3	Tropical	56828.5	1504513620	NA	NA	32.499	12.5647	228.873	1.232	12.5647	200	42982.4
42982.4	Tropical	56834.5	1504517220	NA	NA	34.322	12.785	232.896	1.1975	12.785	200	42982.4
42982.4	Tropical	56840.5	1504520820	NA	NA	36.296	12.7772	232.765	1.17667	12.7772	200	42982.4
42982.5	Tropical	56846.5	1504524420	NA	NA	36.8375	12.8928	234.86	1.19617	12.8928	200	42982.5
42982.5	Tropical	56852.5	1504528020	NA	NA	39.0525	12.4143	226.138	1.265	12.4143	200	42982.5
42982.5	Tropical	56858.5	1504531620	NA	NA	36.8945	10.2843	187.034	1.27867	10.2843	186.251	42982.6
42982.6	Tropical	56864.5	1504535220	NA	NA	34.9035	8.36079	148.913	1.31233	8.36079	148.913	42982.6
42982.6	Tropical	56870.5	1504538820	NA	NA	33.9005	6.44226	112.709	1.343	6.44226	112.709	42982.6
42982.7	Tropical	56876.5	1504542420	NA	NA	33.0665	4.69236	81.3985	1.372	4.69236	81.3985	42982.7
42982.7	Tropical	56882.5	1504546020	NA	NA	32.137	3.18839	54.7357	1.41033	3.18839	54.7357	42982.7
42982.8	Tropical	56888.5	1504549620	NA	NA	31.37	1.66764	28.2782	1.44883	1.66764	28.2782	42982.8
42982.8	Tropical	56894.5	1504553220	NA	NA	30.6085	0.995419	16.6591	1.4775	0.995419	16.6591	42982.8
42982.8	Tropical	56900.5	1504556820	NA	NA	30.4065	0.598268	9.93473	1.48967	0.598268	9.93473	42982.9
42982.9	Tropical	56906.5	1504560420	NA	NA	30.3055	0.388365	6.41774	1.49567	0.388365	6.41774	42982.9
42982.9	Tropical	56912.5	1504564020	NA	NA	30.0035	0.133051	2.18801	1.491	0.133051	2.18801	42982.9
42983	Tropical	56918.5	1504567620	NA	NA	30.0035	0.473875	7.74057	1.52133	0.473875	7.74057	42983
42983	Tropical	56924.5	1504571220	NA	NA	29.903	0.815742	13.2127	1.50267	0.815742	13.2127	42983
42983	Tropical	56930.5	1504574820	NA	NA	29.853	1.47209	24.0611	1.23317	1.47209	24.0611	42983.1
42983.1	Tropical	56936.5	1504578420	NA	NA	29.552	3.11476	51.6786	1.219	3.11476	51.6786	42983.1
42983.1	Tropical	56942.5	1504582020	NA	NA	29.602	3.54189	59.141	1.21567	3.54189	59.141	42983.1
42983.2	Tropical	56948.5	1504585620	NA	NA	29.7525	4.27831	71.619	1.21433	4.27831	71.619	42983.2
42983.2	Tropical	56954.5	1504589220	NA	NA	29.352	5.81389	97.9062	1.227	5.81389	97.9062	42983.2
42983.2	Tropical	56960.5	1504592820	NA	NA	29.0525	7.7761	134.202	1.28	7.7761	134.202	42983.3
42983.3	Tropical	56966.5	1504596420	NA	NA	30.0045	9.41195	168.996	1.34183	9.41195	168.996	42983.3
42983.3	Tropical	56972.5	1504600020	NA	NA	32.8105	10.521	191.658	1.36967	10.521	191.658	42983.4
42983.4	Tropical	56978.5	1504603620	NA	NA	35.3835	10.7777	196.334	1.355	10.7777	195.976	42983.4
42983.4	Tropical	56984.5	1504607220	NA	NA	37.938	10.7811	196.401	1.32833	10.7811	196.401	42983.4
42983.5	Tropical	56990.5	1504610820	NA	NA	37.991	10.6731	194.429	1.30917	10.6731	194.429	42983.5
42983.5	Tropical	56996.5	1504614420	NA	NA	39.164	10.9247	199.005	1.29967	10.9247	197.738	42983.5
42983.5	Tropical	57002.5	1504618020	NA	NA	37.0585	9.34468	170.226	1.31067	9.34468	170.226	42983.6
42983.6	Tropical	57008.5	1504621620	NA	NA	35.2225	7.4661	134.094	1.33883	7.4661	134.094	42983.6
42983.6	Tropical	57014.5	1504625220	NA	NA	34.4795	6.14495	108.2	1.37467	6.14495	108.2	42983.6
42983.7	Tropical	57020.5	1504628820	NA	NA	33.796	5.27845	91.8683	1.40017	5.27845	91.8683	42983.7
42983.7	Tropical	57026.5	1504632420	NA	NA	33.0145	4.06005	70.2342	1.42617	4.06005	70.2342	42983.7
42983.8	Tropical	57032.5	1504636020	NA	NA	32.086	2.51278	43.072	1.464	2.51278	43.072	42983.8
42983.8	Tropical	57038.5	1504639620	NA	NA	31.268	1.43439	24.3375	1.50067	1.43439	24.3375	42983.8
42983.8	Tropical	57044.5	1504643220	NA	NA	31.217	1.02503	17.2553	1.52083	1.02503	17.2553	42983.9
42983.9	Tropical	57050.5	1504646820	NA	NA	31.268	0.831436	13.9067	1.53617	0.831436	13.9067	42983.9
42983.9	Tropical	57056.5	1504650420	NA	NA	31.1665	0.575272	9.58148	1.54533	0.575272	9.58148	42983.9
42984	Tropical	57062.5	1504654020	NA	NA	30.9125	0.675907	11.2019	1.55467	0.675907	11.2019	42984
42984	Tropical	57068.5	1504657620	NA	NA	30.7095	0.487969	8.05266	1.5625	0.487969	8.05266	42984
42984	Tropical	57074.5	1504661220	NA	NA	30.5075	1.419	23.2822	1.31983	1.419	23.2822	42984.1
42984.1	Tropical	57080.5	1504664820	NA	NA	30.356	2.82143	46.9605	1.23167	2.82143	46.9605	42984.1
42984.1	Tropical	57086.5	1504668420	NA	NA	29.903	3.59946	60.4914	1.2265	3.59946	60.4914	42984.1
42984.2	Tropical	57092.5	1504672020	NA	NA	29.452	3.89185	65.6813	1.2255	3.89185	65.6813	42984.2
42984.2	Tropical	57098.5	1504675620	NA	NA	29.1525	4.8272	81.9688	1.22517	4.8272	81.9688	42984.2
42984.2	Tropical	57104.5	1504679220	NA	NA	28.853	6.50308	111.557	1.24867	6.50308	111.557	42984.3
42984.3	Tropical	57110.5	1504682820	NA	NA	29.904	8.28193	145.486	1.33433	8.28193	145.486	42984.3
42984.3	Tropical	57116.5	1504686420	NA	NA	32.5	9.52844	172.053	1.38733	9.52844	172.053	42984.4
42984.4	Tropical	57122.5	1504690020	NA	NA	35.278	10.7427	195.688	1.4095	10.7427	195.514	42984.4
42984.4	Tropical	57128.5	1504693620	NA	NA	37.3305	11.1227	202.606	1.38183	11.1227	199.973	42984.4
42984.5	Tropical	57134.5	1504697220	NA	NA	37.549	11.1532	203.166	1.3575	11.1532	200	42984.5
42984.5	Tropical	57140.5	1504700820	NA	NA	39.3895	10.8668	197.949	1.34	10.8668	197.443	42984.5
42984.5	Tropical	57146.5	1504704420	NA	NA	37.9365	9.93778	181.022	1.324	9.93778	181.022	42984.6
42984.6	Tropical	57152.5	1504708020	NA	NA	36.242	8.5093	154.504	1.33317	8.5093	154.504	42984.6
42984.6	Tropical	57158.5	1504711620	NA	NA	35.4885	6.91916	122.769	1.36917	6.91916	122.769	42984.6
42984.7	Tropical	57164.5	1504715220	NA	NA	34.5325	5.81134	101.444	1.399	5.81134	101.444	42984.7
42984.7	Tropical	57170.5	1504718820	NA	NA	33.7965	4.72992	82.0638	1.42217	4.72992	82.0638	42984.7
42984.8	Tropical	57176.5	1504722420	NA	NA	32.601	2.78848	48.1533	1.45983	2.78848	48.1533	42984.8
42984.8	Tropical	57182.5	1504726020	NA	NA	32.086	1.3137	22.5169	1.504	1.3137	22.5169	42984.8
42984.8	Tropical	57188.5	1504729620	NA	NA	31.8805	0.901066	15.291	1.5275	0.901066	15.291	42984.9
42984.9	Tropical	57194.5	1504733220	NA	NA	31.472	1.25629	21.0921	1.544	1.25629	21.0921	42984.9
42984.9	Tropical	57200.5	1504736820	NA	NA	31.319	1.1546	19.3353	1.55633	1.1546	19.3353	42984.9
42985	Tropical	57206.5	1504740420	NA	NA	31.166	1.25051	20.8687	1.565	1.25051	20.8687	42985
42985	Tropical	57212.5	1504744020	NA	NA	31.0135	1.33033	22.1558	1.5725	1.33033	22.1558	42985
42985	Tropical	57218.5	1504747620	NA	NA	30.76	0.511865	8.51042	1.50483	0.511865	8.51042	42985.1
42985.1	Tropical	57224.5	1504751220	NA	NA	30.6085	1.06592	17.7261	1.21083	1.06592	17.7261	42985.1
42985.1	Tropical	57230.5	1504754820	NA	NA	30.356	3.3048	55.5848	1.201	3.3048	55.5848	42985.1
42985.2	Tropical	57236.5	1504758420	NA	NA	30.0535	4.36941	74.0087	1.19833	4.36941	74.0087	42985.2
42985.2	Tropical	57242.5	1504762020	NA	NA	29.702	6.17109	105.327	1.21983	6.17109	105.327	42985.2
42985.2	Tropical	57248.5	1504765620	NA	NA	29.652	7.98305	137.526	1.29267	7.98305	137.526	42985.3
42985.3	Tropical	57254.5	1504769220	NA	NA	30.2055	8.303	145.03	1.367	8.303	145.03	42985.3
42985.3	Tropical	57260.5	1504772820	NA	NA	32.551	8.46415	152.248	1.39283	8.46415	152.248	42985.4
42985.4	Tropical	57266.5	1504776420	NA	NA	35.332	8.9626	163.262	1.41317	8.9626	163.262	42985.4
42985.4	Tropical	57272.5	1504780020	NA	NA	38.0465	9.32972	169.957	1.39233	9.32972	169.957	42985.4
42985.5	Tropical	57278.5	1504783620	NA	NA	38.0465	9.48797	172.829	1.36583	9.48797	172.829	42985.5
42985.5	Tropical	57284.5	1504787220	NA	NA	39.729	8.98965	163.766	1.35367	8.98965	163.766	42985.5
42985.5	Tropical	57290.5	1504790820	NA	NA	37.6045	8.06926	146.107	1.35067	8.06926	146.107	42985.6
42985.6	Tropical	57296.5	1504794420	NA	NA	35.918	6.03786	107.202	1.38533	6.03786	107.202	42985.6
42985.6	Tropical	57302.5	1504798020	NA	NA	35.328	4.29888	75.4845	1.4245	4.29888	75.4845	42985.6
42985.7	Tropical	57308.5	1504801620	NA	NA	34.111	4.30064	74.2897	1.45	4.30064	74.2897	42985.7
42985.7	Tropical	57314.5	1504805220	NA	NA	33.483	4.18614	71.6122	1.46767	4.18614	71.6122	42985.7
42985.8	Tropical	57320.5	1504808820	NA	NA	32.1885	3.51426	59.8333	1.48817	3.51426	59.8333	42985.8
42985.8	Tropical	57326.5	1504812420	NA	NA	31.574	2.30559	39.0794	1.51733	2.30559	39.0794	42985.8
42985.8	Tropical	57332.5	1504816020	NA	NA	31.319	1.83506	30.8808	1.5395	1.83506	30.8808	42985.9
42985.9	Tropical	57338.5	1504819620	NA	NA	31.268	1.6963	28.4112	1.55417	1.6963	28.4112	42985.9
42985.9	Tropical	57344.5	1504823220	NA	NA	31.115	1.39095	23.2566	1.56417	1.39095	23.2566	42985.9
42986	Tropical	57350.5	1504826820	NA	NA	31.0135	1.31642	21.9511	1.57283	1.31642	21.9511	42986
42986	Tropical	57356.5	1504830420	NA	NA	30.862	1.28923	21.4216	1.5075	1.28923	21.4216	42986
42986	Tropical	57362.5	1504834020	NA	NA	30.7095	1.33426	22.0612	1.24617	1.33426	22.0612	42986.1
42986.1	Tropical	57368.5	1504837620	NA	NA	30.558	0.659822	10.8828	1.2045	0.659822	10.8828	42986.1
42986.1	Tropical	57374.5	1504841220	NA	NA	30.3055	0.67711	11.1263	1.169	0.67711	11.1263	42986.1
42986.2	Tropical	57380.5	1504844820	NA	NA	30.104	3.89657	65.2763	1.1775	3.89657	65.2763	42986.2
42986.2	Tropical	57386.5	1504848420	NA	NA	30.104	5.01064	85.1284	1.18433	5.01064	85.1284	42986.2
42986.2	Tropical	57392.5	1504852020	NA	NA	29.953	5.88098	101.441	1.20917	5.88098	101.441	42986.3
42986.3	Tropical	57398.5	1504855620	NA	NA	30.6595	6.40222	112.125	1.26483	6.40222	112.125	42986.3
42986.3	Tropical	57404.5	1504859220	NA	NA	33.3825	6.04166	108.425	1.30067	6.04166	108.425	42986.4
42986.4	Tropical	57410.5	1504862820	NA	NA	35.382	5.7712	105.11	1.32167	5.7712	105.11	42986.4
42986.4	Tropical	57416.5	1504866420	NA	NA	36.837	6.86894	125.135	1.34383	6.86894	125.135	42986.4
42986.5	Tropical	57422.5	1504870020	NA	NA	36.0795	7.42706	135.291	1.36617	7.42706	135.291	42986.5
42986.5	Tropical	57428.5	1504873620	NA	NA	37.001	6.58775	119.941	1.40867	6.58775	119.941	42986.5
42986.5	Tropical	57434.5	1504877220	NA	NA	36.729	5.75087	103.135	1.455	5.75087	103.135	42986.6
42986.6	Tropical	57440.5	1504880820	NA	NA	35.703	4.18552	73.2126	1.49583	4.18552	73.2126	42986.6
42986.6	Tropical	57446.5	1504884420	NA	NA	35.1685	2.67396	46.1855	1.52933	2.67396	46.1855	42986.6
42986.7	Tropical	57452.5	1504888020	NA	NA	34.216	3.24787	55.3793	1.53267	3.24787	55.3793	42986.7
42986.7	Tropical	57458.5	1504891620	NA	NA	33.015	3.95606	67.0148	1.53133	3.95606	67.0148	42986.7
42986.8	Tropical	57464.5	1504895220	NA	NA	31.881	3.37178	56.9297	1.54317	3.37178	56.9297	42986.8
42986.8	Tropical	57470.5	1504898820	NA	NA	31.0645	1.80224	30.3306	1.2855	1.80224	30.3306	42986.8
42986.8	Tropical	57476.5	1504902420	NA	NA	30.7095	0.900825	15.1185	1.21433	0.900825	15.1185	42986.9
42986.9	Tropical	57482.5	1504906020	NA	NA	30.6085	0.388701	6.48381	1.1875	0.388701	6.48381	42986.9
42986.9	Tropical	57488.5	1504909620	NA	NA	30.4065	0.589755	9.8029	1.18833	0.589755	9.8029	42986.9
42987	Tropical	57494.5	1504913220	NA	NA	30.2045	0.703737	11.6625	1.18817	0.703737	11.6625	42987
42987	Tropical	57500.5	1504916820	NA	NA	30.054	0.465001	7.68056	1.1755	0.465001	7.68056	42987
42987	Tropical	57506.5	1504920420	NA	NA	30.255	0.290408	4.77003	1.16233	0.290408	4.77003	42987.1
42987.1	Tropical	57512.5	1504924020	NA	NA	30.356	0.78142	12.7724	1.17433	0.78142	12.7724	42987.1
42987.1	Tropical	57518.5	1504927620	NA	NA	30.0035	0.873415	14.2143	1.17533	0.873415	14.2143	42987.1
42987.2	Tropical	57524.5	1504931220	NA	NA	29.652	1.73318	28.2969	1.179	1.73318	28.2969	42987.2
42987.2	Tropical	57530.5	1504934820	NA	NA	29.752	4.03177	67.5275	1.17633	4.03177	67.5275	42987.2
42987.2	Tropical	57536.5	1504938420	NA	NA	29.8025	5.72765	98.7051	1.19933	5.72765	98.7051	42987.3
42987.3	Tropical	57542.5	1504942020	NA	NA	30.71	7.17322	127.14	1.26867	7.17322	127.14	42987.3
42987.3	Tropical	57548.5	1504945620	NA	NA	32.088	7.54454	136.77	1.3435	7.54454	136.77	42987.4
42987.4	Tropical	57554.5	1504949220	NA	NA	34.428	7.89397	143.816	1.37133	7.89397	143.816	42987.4
42987.4	Tropical	57560.5	1504952820	NA	NA	35.918	7.14543	130.164	1.41917	7.14543	130.164	42987.4
42987.5	Tropical	57566.5	1504956420	NA	NA	36.674	6.37901	116.202	1.41683	6.37901	116.202	42987.5
42987.5	Tropical	57572.5	1504960020	NA	NA	38.379	5.90358	107.462	1.42283	5.90358	107.462	42987.5
42987.5	Tropical	57578.5	1504963620	NA	NA	36.9475	5.70875	103.002	1.42983	5.70875	103.002	42987.6
42987.6	Tropical	57819.3	1504967560	NA	NA	35.542	4.68614	82.1085	1.25167	4.68614	82.1085	42987.6
42987.6	Tropical	57942	1504970880	NA	NA	34.9035	3.08595	53.2938	1.158	3.08595	53.2938	42987.6
42987.7	Tropical	57948	1504974480	NA	NA	33.7965	3.50107	59.9663	1.165	3.50107	59.9663	42987.7
42987.7	Tropical	57954	1504978080	NA	NA	32.6525	4.1219	70.3326	1.16558	4.1219	70.3326	42987.7
42987.8	Tropical	57960	1504981680	NA	NA	31.523	3.81104	64.5439	1.16875	3.81104	64.5439	42987.8
42987.8	Tropical	57966	1504985280	NA	NA	30.963	2.83399	47.6033	1.17958	2.83399	47.6033	42987.8
42987.8	Tropical	57972	1504988880	NA	NA	30.76	1.33336	22.2576	1.05258	1.33336	22.2576	42987.9
42987.9	Tropical	57978	1504992480	NA	NA	30.558	1.59209	26.3397	1.00617	1.59209	26.3397	42987.9
42987.9	Tropical	57984	1504996080	NA	NA	30.054	1.87457	30.7592	1.00692	1.87457	30.7592	42987.9
42988	Tropical	57990	1504999680	NA	NA	29.053	1.89463	30.9472	1.00658	1.89463	30.9472	42988
42988	Tropical	57996	1505003280	NA	NA	28.5555	1.8127	29.479	1.00592	1.8127	29.479	42988
42988	Tropical	58002	1505006880	NA	NA	27.912	1.86078	30.2007	1.00533	1.86078	30.2007	42988.1
42988.1	Tropical	58008	1505010480	NA	NA	27.665	1.85432	29.9027	1.00458	1.85432	29.9027	42988.1
42988.1	Tropical	58014	1505014080	NA	NA	26.879	1.87867	30.2373	1.00317	1.87867	30.2373	42988.1
42988.2	Tropical	58020	1505017680	NA	NA	26.2435	3.48397	56.606	1.00642	3.48397	56.606	42988.2
42988.2	Tropical	58026	1505021280	NA	NA	25.8535	6.24198	104.033	1.01583	6.24198	104.033	42988.2
42988.2	Tropical	58032	1505024880	NA	NA	26.3915	8.39821	144.818	1.04592	8.39821	144.818	42988.3
42988.3	Tropical	57686.5	1505028420	NA	NA	28.7545	7.7532	137.332	1.32417	7.7532	137.332	42988.3
42988.3	Tropical	57692.5	1505032020	NA	NA	31.1705	8.39626	150.096	1.38517	8.39626	150.096	42988.4
42988.4	Tropical	57698.5	1505035620	NA	NA	34.428	9.3286	169.786	1.40683	9.3286	169.786	42988.4
42988.4	Tropical	57704.5	1505039220	NA	NA	36.7845	9.84038	179.256	1.381	9.84038	179.256	42988.4
42988.5	Tropical	57710.5	1505042820	NA	NA	36.783	9.96678	181.546	1.357	9.96678	181.546	42988.5
42988.5	Tropical	57716.5	1505046420	NA	NA	39.674	9.48305	172.641	1.341	9.48305	172.641	42988.5
42988.5	Tropical	57722.5	1505050020	NA	NA	36.8385	8.6717	156.522	1.3495	8.6717	156.522	42988.6
42988.6	Tropical	57904.8	1505053950	NA	NA	35.1155	6.55557	115.834	1.23525	6.55557	115.834	42988.6
42988.6	Tropical	58086	1505057280	NA	NA	34.3735	3.74636	64.8584	1.11383	3.74636	64.8584	42988.6
42988.7	Tropical	58092	1505060880	NA	NA	33.5345	3.65313	62.6183	1.13392	3.65313	62.6183	42988.7
42988.7	Tropical	58098	1505064480	NA	NA	32.6525	4.28104	73.1765	1.13925	4.28104	73.1765	42988.7
42988.8	Tropical	58104	1505068080	NA	NA	31.472	4.26854	72.8961	1.14475	4.26854	72.8961	42988.8
42988.8	Tropical	58110	1505071680	NA	NA	30.7095	4.29086	72.883	1.15225	4.29086	72.883	42988.8
42988.8	Tropical	58116	1505075280	NA	NA	30.4065	3.75614	63.4544	1.16075	3.75614	63.4544	42988.9
42988.9	Tropical	58122	1505078880	NA	NA	30.0535	2.37257	40.065	1.1705	2.37257	40.065	42988.9
42988.9	Tropical	58128	1505082480	NA	NA	29.2525	1.70854	28.7481	1.18	1.70854	28.7481	42988.9
42989	Tropical	58134	1505086080	NA	NA	28.704	1.6848	28.1379	1.18458	1.6848	28.1379	42989
42989	Tropical	58140	1505089680	NA	NA	28.258	1.57805	26.23	1.15592	1.57805	26.23	42989
42989	Tropical	58146	1505093280	NA	NA	27.7145	1.65598	27.3262	1.02167	1.65598	27.3262	42989.1
42989.1	Tropical	58152	1505096880	NA	NA	27.813	1.69346	27.7601	1.01292	1.69346	27.7601	42989.1
42989.1	Tropical	58158	1505100480	NA	NA	27.616	2.06361	33.7317	1.01033	2.06361	33.7317	42989.1
42989.2	Tropical	58164	1505104080	NA	NA	26.6835	3.96708	65.2166	1.01383	3.96708	65.2166	42989.2
42989.2	Tropical	58170	1505107680	NA	NA	26.195	6.01662	100.794	1.02575	6.01662	100.794	42989.2
42989.2	Tropical	58176	1505111280	NA	NA	26.097	7.47253	129.558	1.05875	7.47253	129.558	42989.3
42989.3	Tropical	58064.3	1505114560	NA	NA	27.273	8.16915	144.379	1.18233	8.16915	144.379	42989.3
42989.3	Tropical	57836.5	1505118420	NA	NA	30.765	8.94002	161.609	1.40433	8.94002	161.609	42989.4
42989.4	Tropical	57842.5	1505122020	NA	NA	34.589	10.0538	183.128	1.40833	10.0538	183.128	42989.4
42989.4	Tropical	57848.5	1505125620	NA	NA	37.661	10.6942	194.805	1.38133	10.6942	194.805	42989.4
42989.5	Tropical	57854.5	1505129220	NA	NA	37.496	10.7547	195.902	1.345	10.7547	195.902	42989.5
42989.5	Tropical	57860.5	1505132820	NA	NA	39.168	10.3887	189.24	1.32833	10.3887	189.24	42989.5
42989.5	Tropical	57866.5	1505136420	NA	NA	36.08	9.25511	167.619	1.343	9.25511	167.619	42989.6
42989.6	Tropical	58154.1	1505140308	NA	NA	34.374	6.32483	112.561	1.1416	6.32483	112.561	42989.6
42989.6	Tropical	58230	1505143680	NA	NA	33.6915	3.86618	68.0026	1.10133	3.86618	68.0026	42989.6
42989.7	Tropical	58236	1505147280	NA	NA	33.118	2.5395	44.2664	1.12583	2.5395	44.2664	42989.7
42989.7	Tropical	58242	1505150880	NA	NA	32.343	3.46735	59.9057	1.1455	3.46735	59.9057	42989.7
42989.8	Tropical	58248	1505154480	NA	NA	31.2685	4.14305	71.42	1.14992	4.14305	71.42	42989.8
42989.8	Tropical	58254	1505158080	NA	NA	30.3055	4.2011	72.3253	1.15608	4.2011	72.3253	42989.8
42989.8	Tropical	58260	1505161680	NA	NA	29.903	3.71692	63.8449	1.162	3.71692	63.8449	42989.9
42989.9	Tropical	58266	1505165280	NA	NA	29.452	3.14488	53.7181	1.1715	3.14488	53.7181	42989.9
42989.9	Tropical	58272	1505168880	NA	NA	28.9035	1.78052	30.186	1.1835	1.78052	30.186	42989.9
42990	Tropical	58278	1505172480	NA	NA	28.258	1.92843	32.3842	1.195	1.92843	32.3842	42990
42990	Tropical	58284	1505176080	NA	NA	27.5175	2.42868	40.6337	1.19825	2.42868	40.6337	42990
42990	Tropical	58290	1505179680	NA	NA	26.928	2.49707	41.551	1.16708	2.49707	41.551	42990.1
42990.1	Tropical	58296	1505183280	NA	NA	27.962	2.39187	39.623	1.03892	2.39187	39.623	42990.1
42990.1	Tropical	58302	1505186880	NA	NA	28.754	2.55858	42.1903	1.02875	2.55858	42.1903	42990.1
42990.2	Tropical	58308	1505190480	NA	NA	28.754	3.94671	65.2646	1.02883	3.94671	65.2646	42990.2
42990.2	Tropical	58314	1505194080	NA	NA	28.555	6.95359	116.78	1.05042	6.95359	116.78	42990.2
42990.2	Tropical	58320	1505197680	NA	NA	27.4685	9.00424	154.802	1.09758	9.00424	154.802	42990.3
42990.3	Tropical	58255.3	1505201028	NA	NA	27.962	9.16572	161.264	1.1753	9.16572	161.264	42990.3
42990.3	Tropical	57980.5	1505204820	NA	NA	30.8145	9.70633	174.767	1.43683	9.70633	174.767	42990.4
42990.4	Tropical	57986.5	1505208420	NA	NA	34.272	10.5068	191.387	1.41717	10.5068	191.387	42990.4
42990.4	Tropical	57992.5	1505212020	NA	NA	36.7865	11.1642	203.353	1.38583	11.1642	200	42990.4
42990.5	Tropical	57998.5	1505215620	NA	NA	36.8925	10.9892	200.16	1.35633	10.9892	199.827	42990.5
42990.5	Tropical	58004.5	1505219220	NA	NA	39.3395	10.3042	187.607	1.33817	10.3042	187.607	42990.5
42990.5	Tropical	58010.5	1505222820	NA	NA	36.404	8.00027	144.479	1.35183	8.00027	144.479	42990.6
42990.6	Tropical	58336.3	1505226611	NA	NA	34.903	6.34465	112.969	1.12264	6.34465	112.969	42990.6
42990.6	Tropical	58374	1505230080	NA	NA	34.321	4.54954	80.1063	1.10942	4.54954	80.1063	42990.6
42990.7	Tropical	58380	1505233680	NA	NA	33.639	3.31957	57.7885	1.12808	3.31957	57.7885	42990.7
42990.7	Tropical	58386	1505237280	NA	NA	32.7555	2.3333	40.287	1.14275	2.3333	40.287	42990.7
42990.8	Tropical	58392	1505240880	NA	NA	31.6765	1.94864	33.4325	1.15458	1.94864	33.4325	42990.8
42990.8	Tropical	58398	1505244480	NA	NA	30.8615	3.46284	59.3278	1.16025	3.46284	59.3278	42990.8
42990.8	Tropical	58404	1505248080	NA	NA	30.558	3.79121	64.8374	1.16442	3.79121	64.8374	42990.9
42990.9	Tropical	58410	1505251680	NA	NA	30.356	3.3173	56.3357	1.17417	3.3173	56.3357	42990.9
42990.9	Tropical	58416	1505255280	NA	NA	29.6525	2.77961	46.8035	1.18383	2.77961	46.8035	42990.9
42991	Tropical	58422	1505258880	NA	NA	28.704	2.34139	39.0587	1.19475	2.34139	39.0587	42991
42991	Tropical	58428	1505262480	NA	NA	28.4065	2.29482	37.9136	1.20233	2.29482	37.9136	42991
42991	Tropical	58434	1505266080	NA	NA	28.159	2.48147	41.0509	1.17333	2.48147	41.0509	42991.1
42991.1	Tropical	58440	1505269680	NA	NA	28.3575	2.22074	37.0317	1.04208	2.22074	37.0317	42991.1
42991.1	Tropical	58446	1505273280	NA	NA	29.252	2.39838	39.9641	1.02908	2.39838	39.9641	42991.1
42991.2	Tropical	58452	1505276880	NA	NA	29.452	3.56282	59.1589	1.02842	3.56282	59.1589	42991.2
42991.2	Tropical	58458	1505280480	NA	NA	29.402	5.03258	84.4647	1.03442	5.03258	84.4647	42991.2
42991.2	Tropical	58112.5	1505284020	NA	NA	29.352	6.86829	117.533	1.2985	6.86829	117.533	42991.3
42991.3	Tropical	58118.5	1505287620	NA	NA	30.155	8.61632	151.786	1.37333	8.61632	151.786	42991.3
42991.3	Tropical	58124.5	1505291220	NA	NA	32.294	10.0697	183.164	1.40633	10.0697	182.778	42991.4
42991.4	Tropical	58130.5	1505294820	NA	NA	34.481	12.9022	235.036	1.42567	12.9022	200	42991.4
42991.4	Tropical	58136.5	1505298420	NA	NA	36.7865	14.0142	255.294	1.38833	14.0142	200	42991.4
42991.5	Tropical	58142.5	1505302020	NA	NA	37.11	11.6991	213.112	1.3625	11.6991	199.791	42991.5
42991.5	Tropical	58148.5	1505305620	NA	NA	38.9445	9.96944	181.615	1.356	9.96944	181.615	42991.5
42991.5	Tropical	58154.5	1505309220	NA	NA	36.296	8.43704	152.808	1.362	8.43704	152.808	42991.6
42991.6	Tropical	58336.8	1505313150	NA	NA	35.009	5.95157	106.163	1.2445	5.95157	106.163	42991.6
42991.6	Tropical	58518	1505316480	NA	NA	34.216	4.01973	70.5392	1.11733	4.01973	70.5392	42991.6
42991.7	Tropical	58524	1505320080	NA	NA	33.7435	3.0239	52.52	1.1375	3.0239	52.52	42991.7
42991.7	Tropical	58530	1505323680	NA	NA	33.0145	2.13491	36.8596	1.15342	2.13491	36.8596	42991.7
42991.8	Tropical	58536	1505327280	NA	NA	32.0345	1.56478	26.8719	1.1665	1.56478	26.8719	42991.8
42991.8	Tropical	58542	1505330880	NA	NA	31.166	1.97268	33.809	1.17392	1.97268	33.809	42991.8
42991.8	Tropical	58548	1505334480	NA	NA	30.811	4.06555	69.7263	1.17275	4.06555	69.7263	42991.9
42991.9	Tropical	58554	1505338080	NA	NA	30.3055	4.07702	69.5789	1.17958	4.07702	69.5789	42991.9
42991.9	Tropical	58560	1505341680	NA	NA	30.0535	3.83424	65.1494	1.18708	3.83424	65.1494	42991.9
42992	Tropical	58566	1505345280	NA	NA	29.402	3.11202	52.622	1.19325	3.11202	52.622	42992
42992	Tropical	58572	1505348880	NA	NA	29.8025	2.26649	38.2031	1.2015	2.26649	38.2031	42992
42992	Tropical	58578	1505352480	NA	NA	29.853	2.05044	34.3284	1.09283	2.05044	34.3284	42992.1
42992.1	Tropical	58584	1505356080	NA	NA	29.652	2.21255	36.9397	1.03983	2.21255	36.9397	42992.1
42992.1	Tropical	58590	1505359680	NA	NA	28.953	2.37414	39.6912	1.03667	2.37414	39.6912	42992.1
42992.2	Tropical	58596	1505363280	NA	NA	29.1025	3.46468	58.1308	1.03467	3.46468	58.1308	42992.2
42992.2	Tropical	58602	1505366880	NA	NA	29.302	4.95053	84.1909	1.03892	4.95053	84.1909	42992.2
42992.2	Tropical	58356.6	1505370223	NA	NA	29.552	6.71023	116.329	1.23957	6.71023	116.329	42992.3
42992.3	Tropical	58262.5	1505374020	NA	NA	30.306	8.75154	154.69	1.394	8.75154	154.69	42992.3
42992.3	Tropical	58268.5	1505377620	NA	NA	32.036	8.82999	160.351	1.42467	8.82999	160.351	42992.4
42992.4	Tropical	58555.9	1505381388	NA	NA	34.5335	6.03052	96.4863	1.234	6.03052	96.4863	42992.4
42992.4	Tropical	58632	1505384880	NA	NA	36.8925	6.00193	86.1746	1.17883	6.00193	86.1746	42992.4
42992.5	Tropical	58519.5	1505387660	NA	NA	36.8925	6.60569	95.4537	1.31633	6.60569	95.4537	42992.5
43045.3	Tropical	58989	1509958680	NA	NA	20.946	7.00072	99.1819	0.991	7.00072	99.1819	43045.4
43045.4	Tropical	58992.5	1509960780	NA	NA	20.9825	6.99193	99.1219	0.989667	6.99193	99.1219	43045.4
43045.4	Tropical	58998.5	1509964380	NA	NA	27.0242	5.84918	91.2558	0.992833	5.84918	91.2558	43045.4
43045.5	Tropical	59004.5	1509967980	NA	NA	30.8713	5.8817	98.3139	0.9905	5.8817	98.3139	43045.5
43045.5	Tropical	59010.5	1509971580	NA	NA	31.1153	5.978	100.291	0.990667	5.978	100.291	43045.5
43045.5	Tropical	59016.5	1509975180	NA	NA	31.3643	5.71868	96.3159	0.989833	5.71868	96.3159	43045.6
43045.6	Tropical	59022.5	1509978780	NA	NA	30.6795	6.16676	102.753	0.991333	6.16676	102.753	43045.6
43045.6	Tropical	59028.5	1509982380	NA	NA	30.1195	6.20299	102.455	0.992	6.20299	102.455	43045.6
43045.7	Tropical	59034.5	1509985980	NA	NA	29.8813	5.88028	96.7606	0.992167	5.88028	96.7606	43045.7
43045.7	Tropical	59040.5	1509989580	NA	NA	29.6833	5.5517	91.0674	0.9925	5.5517	91.0674	43045.7
43045.8	Tropical	59046.5	1509993180	NA	NA	29.5658	4.94095	80.8965	0.9925	4.94095	80.8965	43045.8
43045.8	Tropical	59052.5	1509996780	NA	NA	29.4772	4.49008	73.418	0.992167	4.49008	73.418	43045.8
43045.8	Tropical	59058.5	1510000380	NA	NA	29.0717	3.43579	55.819	0.9925	3.43579	55.819	43045.9
43045.9	Tropical	59064.5	1510003980	NA	NA	28.744	2.46574	39.8381	0.9935	2.46574	39.8381	43045.9
43045.9	Tropical	59070.5	1510007580	NA	NA	28.049	2.31825	37.0487	0.993667	2.31825	37.0487	43045.9
43046	Tropical	59076.5	1510011180	NA	NA	27.9145	1.97096	31.4275	0.994	1.97096	31.4275	43046
43046	Tropical	59082.5	1510014780	NA	NA	27.855	1.88505	30.0284	0.993833	1.88505	30.0284	43046
43046	Tropical	59088.5	1510018380	NA	NA	28.1102	3.13291	50.1265	0.993667	3.13291	50.1265	43046.1
43046.1	Tropical	59094.5	1510021980	NA	NA	28.3005	3.17744	50.9723	0.992833	3.17744	50.9723	43046.1
43046.1	Tropical	59100.5	1510025580	NA	NA	28.8025	3.912	63.3309	0.992667	3.912	63.3309	43046.1
43046.2	Tropical	59106.5	1510029180	NA	NA	29.4145	5.16371	84.3458	0.9915	5.16371	84.3458	43046.2
43046.2	Tropical	59112.5	1510032780	NA	NA	29.656	5.61993	92.1482	0.991333	5.61993	92.1482	43046.2
43046.2	Tropical	59118.5	1510036380	NA	NA	30.0952	6.07143	100.248	0.990833	6.07143	100.248	43046.3
43046.3	Tropical	59124.5	1510039980	NA	NA	30.4557	6.56726	109.047	0.991	6.56726	109.047	43046.3
43046.3	Tropical	59130.5	1510043580	NA	NA	30.2172	6.22691	103.015	0.990167	6.22691	103.015	43046.4
43046.4	Tropical	59136.5	1510047180	NA	NA	30.2488	6.05536	100.219	0.991	6.05536	100.219	43046.4
43046.4	Tropical	59142.5	1510050780	NA	NA	30.108	4.91186	81.1167	0.990833	4.91186	81.1167	43046.4
43046.5	Tropical	59148.5	1510054380	NA	NA	30.2588	4.8111	79.6385	0.991167	4.8111	79.6385	43046.5
43046.5	Tropical	59154.5	1510057980	NA	NA	30.7137	5.66023	94.3741	0.992	5.66023	94.3741	43046.5
43046.5	Tropical	59160.5	1510061580	NA	NA	30.5753	5.42036	90.1689	0.990833	5.42036	90.1689	43046.6
43046.6	Tropical	59166.5	1510065180	NA	NA	30.371	5.41917	89.8616	0.9915	5.41917	89.8616	43046.6
43046.6	Tropical	59172.5	1510068780	NA	NA	30.0677	5.9521	98.229	0.990833	5.9521	98.229	43046.6
43046.7	Tropical	59178.5	1510072380	NA	NA	29.8653	5.91571	97.3173	0.991667	5.91571	97.3173	43046.7
43046.7	Tropical	59184.5	1510075980	NA	NA	29.7937	5.745	94.4022	0.991333	5.745	94.4022	43046.7
43046.8	Tropical	59190.5	1510079580	NA	NA	29.6805	5.35302	87.8063	0.9915	5.35302	87.8063	43046.8
43046.8	Tropical	59196.5	1510083180	NA	NA	29.5102	4.79633	78.46	0.991667	4.79633	78.46	43046.8
43046.8	Tropical	59202.5	1510086780	NA	NA	29.2913	4.27935	69.7679	0.991167	4.27935	69.7679	43046.9
43046.9	Tropical	59208.5	1510090380	NA	NA	28.805	2.92524	47.3303	0.993	2.92524	47.3303	43046.9
43046.9	Tropical	59214.5	1510093980	NA	NA	28.363	2.45041	39.3421	0.993333	2.45041	39.3421	43046.9
43047	Tropical	59220.5	1510097580	NA	NA	27.7077	2.20454	35.0364	0.993833	2.20454	35.0364	43047
43047	Tropical	59226.5	1510101180	NA	NA	27.5792	1.87066	29.6665	0.9935	1.87066	29.6665	43047
43047	Tropical	59232.5	1510104780	NA	NA	27.7843	2.33175	37.111	0.993667	2.33175	37.111	43047.1
43047.1	Tropical	59238.5	1510108380	NA	NA	28.1713	3.2855	52.6134	0.993167	3.2855	52.6134	43047.1
43047.1	Tropical	59244.5	1510111980	NA	NA	28.4522	3.22027	51.7972	0.992167	3.22027	51.7972	43047.1
43047.2	Tropical	59250.5	1510115580	NA	NA	28.8308	3.78551	61.2744	0.991833	3.78551	61.2744	43047.2
43047.2	Tropical	59256.5	1510119180	NA	NA	29.536	5.30868	86.898	0.991167	5.30868	86.898	43047.2
43047.2	Tropical	59262.5	1510122780	NA	NA	30.1582	6.0087	99.3101	0.991167	6.0087	99.3101	43047.3
43047.3	Tropical	59268.5	1510126380	NA	NA	30.7612	6.32367	105.512	0.991333	6.32367	105.512	43047.3
43047.3	Tropical	59274.5	1510129980	NA	NA	30.8365	6.88843	115.075	0.9905	6.88843	115.075	43047.4
43047.4	Tropical	59280.5	1510133580	NA	NA	30.486	6.71064	111.485	0.991	6.71064	111.485	43047.4
43047.4	Tropical	59286.5	1510137180	NA	NA	30.4213	6.14977	102.059	0.990167	6.14977	102.059	43047.4
43047.5	Tropical	59292.5	1510140780	NA	NA	30.085	4.87035	80.4008	0.990833	4.87035	80.4008	43047.5
43047.5	Tropical	59298.5	1510144380	NA	NA	30.1523	4.65557	76.9354	0.9905	4.65557	76.9354	43047.5
43047.5	Tropical	59304.5	1510147980	NA	NA	30.315	5.06082	83.8537	0.9915	5.06082	83.8537	43047.6
43047.6	Tropical	59310.5	1510151580	NA	NA	30.1972	4.2936	71.0092	0.991333	4.2936	71.0092	43047.6
43047.6	Tropical	59316.5	1510155180	NA	NA	30.0162	4.98984	82.2832	0.991	4.98984	82.2832	43047.6
43047.7	Tropical	59322.5	1510158780	NA	NA	29.9228	5.62332	92.5904	0.990833	5.62332	92.5904	43047.7
43047.7	Tropical	59328.5	1510162380	NA	NA	29.8667	5.67876	93.4211	0.991333	5.67876	93.4211	43047.7
43047.8	Tropical	59334.5	1510165980	NA	NA	29.7622	5.55087	91.1664	0.9915	5.55087	91.1664	43047.8
43047.8	Tropical	59340.5	1510169580	NA	NA	29.6448	5.22186	85.6058	0.991333	5.22186	85.6058	43047.8
43047.8	Tropical	59346.5	1510173180	NA	NA	29.4987	4.67998	76.5437	0.990833	4.67998	76.5437	43047.9
43047.9	Tropical	59352.5	1510176780	NA	NA	29.17	4.11042	66.8898	0.991333	4.11042	66.8898	43047.9
43047.9	Tropical	59358.5	1510180380	NA	NA	28.6072	2.6139	42.1575	0.993	2.6139	42.1575	43047.9
43048	Tropical	59364.5	1510183980	NA	NA	28.1883	2.18154	34.9291	0.993167	2.18154	34.9291	43048
43048	Tropical	59370.5	1510187580	NA	NA	27.7092	2.03846	32.3966	0.993333	2.03846	32.3966	43048
43048	Tropical	59376.5	1510191180	NA	NA	27.6287	1.79137	28.4317	0.993167	1.79137	28.4317	43048.1
43048.1	Tropical	59382.5	1510194780	NA	NA	27.6075	1.92206	30.497	0.994	1.92206	30.497	43048.1
43048.1	Tropical	59388.5	1510198380	NA	NA	28.0802	3.14589	50.2945	0.992833	3.14589	50.2945	43048.1
43048.2	Tropical	59394.5	1510201980	NA	NA	28.3458	3.17336	50.9625	0.993333	3.17336	50.9625	43048.2
43048.2	Tropical	59400.5	1510205580	NA	NA	29.2088	4.62337	75.3021	0.991833	4.62337	75.3021	43048.2
43048.2	Tropical	59406.5	1510209180	NA	NA	30.2532	5.91402	97.8953	0.9915	5.91402	97.8953	43048.3
43048.3	Tropical	59412.5	1510212780	NA	NA	30.9405	6.24011	104.408	0.990333	6.24011	104.408	43048.3
43048.3	Tropical	59418.5	1510216380	NA	NA	31.5587	6.53494	110.404	0.989167	6.53494	110.404	43048.4
43048.4	Tropical	59424.5	1510219980	NA	NA	31.64	7.11569	120.37	0.989333	7.11569	120.37	43048.4
43048.4	Tropical	59430.5	1510223580	NA	NA	31.1082	6.89255	115.625	0.990833	6.89255	115.625	43048.4
43048.5	Tropical	59436.5	1510227180	NA	NA	30.7197	6.22023	103.723	0.990333	6.22023	103.723	43048.5
43048.5	Tropical	59442.5	1510230780	NA	NA	30.1798	4.69577	77.6347	0.991167	4.69577	77.6347	43048.5
43048.5	Tropical	59448.5	1510234380	NA	NA	30.1437	4.6962	77.5996	0.990667	4.6962	77.5996	43048.6
43048.6	Tropical	59454.5	1510237980	NA	NA	29.8325	3.97332	65.3346	0.991333	3.97332	65.3346	43048.6
43048.6	Tropical	59460.5	1510241580	NA	NA	29.768	3.97483	65.2942	0.992	3.97483	65.2942	43048.6
43048.7	Tropical	59466.5	1510245180	NA	NA	29.3215	4.15347	67.7367	0.990667	4.15347	67.7367	43048.7
43048.7	Tropical	59472.5	1510248780	NA	NA	29.4175	4.91263	80.2499	0.990667	4.91263	80.2499	43048.7
43048.8	Tropical	59478.5	1510252380	NA	NA	29.4117	5.47837	89.4764	0.991333	5.47837	89.4764	43048.8
43048.8	Tropical	59484.5	1510255980	NA	NA	29.2987	5.43149	88.5518	0.991	5.43149	88.5518	43048.8
43048.8	Tropical	59490.5	1510259580	NA	NA	29.1343	5.05028	82.1252	0.9905	5.05028	82.1252	43048.9
43048.9	Tropical	59496.5	1510263180	NA	NA	28.9488	4.48585	72.7279	0.991167	4.48585	72.7279	43048.9
43048.9	Tropical	59502.5	1510266780	NA	NA	28.4497	3.67833	59.1781	0.992167	3.67833	59.1781	43048.9
43049	Tropical	59508.5	1510270380	NA	NA	27.9697	2.26737	36.1773	0.993167	2.26737	36.1773	43049
43049	Tropical	59514.5	1510273980	NA	NA	27.5015	2.17216	34.39	0.993167	2.17216	34.39	43049
43049	Tropical	59520.5	1510277580	NA	NA	27.0752	2.04685	32.1947	0.993	2.04685	32.1947	43049.1
43049.1	Tropical	59526.5	1510281180	NA	NA	27.027	1.92193	30.206	0.9935	1.92193	30.206	43049.1
43049.1	Tropical	59532.5	1510284780	NA	NA	27.0257	2.01913	31.7338	0.993333	2.01913	31.7338	43049.1
43049.2	Tropical	59538.5	1510288380	NA	NA	27.5338	3.39977	53.8956	0.992167	3.39977	53.8956	43049.2
43049.2	Tropical	59544.5	1510291980	NA	NA	28.1868	4.19463	67.1876	0.991667	4.19463	67.1876	43049.2
43049.2	Tropical	59550.5	1510295580	NA	NA	29.3838	5.33162	87.1036	0.991167	5.33162	87.1036	43049.3
43049.3	Tropical	59556.5	1510299180	NA	NA	30.717	6.19821	103.347	0.990333	6.19821	103.347	43049.3
43049.3	Tropical	59562.5	1510302780	NA	NA	31.3615	6.40294	107.835	0.989833	6.40294	107.835	43049.4
43049.4	Tropical	59568.5	1510306380	NA	NA	31.8842	6.49312	110.247	0.989167	6.49312	110.247	43049.4
43049.4	Tropical	59574.5	1510309980	NA	NA	31.8988	6.64771	112.913	0.987833	6.64771	112.913	43049.4
43049.5	Tropical	59580.5	1510313580	NA	NA	31.2165	6.50141	109.243	0.989333	6.50141	109.243	43049.5
43049.5	Tropical	59586.5	1510317180	NA	NA	30.6663	6.00765	100.113	0.9895	6.00765	100.113	43049.5
43049.5	Tropical	59592.5	1510320780	NA	NA	29.9043	4.37908	72.0879	0.991	4.37908	72.0879	43049.6
43049.6	Tropical	59598.5	1510324380	NA	NA	29.7538	3.92477	64.4626	0.991167	3.92477	64.4626	43049.6
43049.6	Tropical	59604.5	1510327980	NA	NA	29.33	3.17318	51.7593	0.992167	3.17318	51.7593	43049.6
43049.7	Tropical	59610.5	1510331580	NA	NA	29.1943	3.52135	57.3138	0.991667	3.52135	57.3138	43049.7
43049.7	Tropical	59616.5	1510335180	NA	NA	29.0975	3.55308	57.7498	0.9915	3.55308	57.7498	43049.7
43049.8	Tropical	59622.5	1510338780	NA	NA	28.8392	3.80068	61.5101	0.991667	3.80068	61.5101	43049.8
43049.8	Tropical	59628.5	1510342380	NA	NA	29.0362	5.22864	84.8905	0.990833	5.22864	84.8905	43049.8
43049.8	Tropical	59634.5	1510345980	NA	NA	29.0773	5.29293	85.9886	0.991167	5.29293	85.9886	43049.9
43049.9	Tropical	59640.5	1510349580	NA	NA	28.925	5.14457	83.3766	0.991333	5.14457	83.3766	43049.9
43049.9	Tropical	59646.5	1510353180	NA	NA	28.6685	4.59851	74.2227	0.9915	4.59851	74.2227	43049.9
43050	Tropical	59652.5	1510356780	NA	NA	28.3317	3.89714	62.5767	0.991	3.89714	62.5767	43050
43050	Tropical	59658.5	1510360380	NA	NA	27.6853	2.52277	40.104	0.992667	2.52277	40.104	43050
43050	Tropical	59664.5	1510363980	NA	NA	27.2598	1.88835	29.7853	0.993	1.88835	29.7853	43050.1
43050.1	Tropical	59670.5	1510367580	NA	NA	26.8013	2.10202	32.9148	0.993	2.10202	32.9148	43050.1
43050.1	Tropical	59676.5	1510371180	NA	NA	26.651	1.92879	30.1275	0.993	1.92879	30.1275	43050.1
43050.2	Tropical	59682.5	1510374780	NA	NA	26.7352	2.2259	34.8256	0.993	2.2259	34.8256	43050.2
43050.2	Tropical	59688.5	1510378380	NA	NA	27.3955	3.41548	54.0303	0.992167	3.41548	54.0303	43050.2
43050.2	Tropical	59694.5	1510381980	NA	NA	28.484	4.86095	78.2548	0.991167	4.86095	78.2548	43050.3
43050.3	Tropical	59700.5	1510385580	NA	NA	29.8443	5.86433	96.4715	0.989833	5.86433	96.4715	43050.3
43050.3	Tropical	59706.5	1510389180	NA	NA	31.2125	6.60364	110.964	0.990167	6.60364	110.964	43050.4
43050.4	Tropical	59712.5	1510392780	NA	NA	31.8625	6.704	113.787	0.988667	6.704	113.787	43050.4
43050.4	Tropical	59718.5	1510396380	NA	NA	32.1872	6.71176	114.492	0.988167	6.71176	114.492	43050.4
43050.5	Tropical	59724.5	1510399980	NA	NA	32.2965	6.67537	114.067	0.9875	6.67537	114.067	43050.5
43050.5	Tropical	59730.5	1510403580	NA	NA	31.5313	6.02318	101.72	0.989167	6.02318	101.72	43050.5
43050.5	Tropical	59736.5	1510407180	NA	NA	30.8913	5.86231	98.0174	0.99	5.86231	98.0174	43050.6
43050.6	Tropical	59742.5	1510410780	NA	NA	29.8885	3.92966	64.6988	0.991167	3.92966	64.6988	43050.6
43050.6	Tropical	59748.5	1510414380	NA	NA	29.5402	3.35715	54.9442	0.9915	3.35715	54.9442	43050.6
43050.7	Tropical	59754.5	1510417980	NA	NA	29.2987	2.66922	43.5236	0.992667	2.66922	43.5236	43050.7
43050.7	Tropical	59760.5	1510421580	NA	NA	28.8522	2.41704	39.1238	0.993333	2.41704	39.1238	43050.7
43050.8	Tropical	59766.5	1510425180	NA	NA	28.744	2.9571	47.7899	0.992333	2.9571	47.7899	43050.8
43050.8	Tropical	59772.5	1510428780	NA	NA	28.7838	3.49809	56.5617	0.9915	3.49809	56.5617	43050.8
43050.8	Tropical	59778.5	1510432380	NA	NA	28.8422	4.89226	79.1841	0.991167	4.89226	79.1841	43050.9
43050.9	Tropical	59784.5	1510435980	NA	NA	28.8992	5.18349	83.9714	0.990667	5.18349	83.9714	43050.9
43050.9	Tropical	59790.5	1510439580	NA	NA	28.8278	5.21472	84.3806	0.991167	5.21472	84.3806	43050.9
43051	Tropical	59796.5	1510443180	NA	NA	28.6487	5.00256	80.7178	0.990333	5.00256	80.7178	43051
43051	Tropical	59802.5	1510446780	NA	NA	28.279	4.29964	68.9654	0.991333	4.29964	68.9654	43051
43051	Tropical	59808.5	1510450380	NA	NA	27.7843	3.43283	54.6457	0.9915	3.43283	54.6457	43051.1
43051.1	Tropical	59814.5	1510453980	NA	NA	27.0707	2.09616	32.9781	0.993	2.09616	32.9781	43051.1
43051.1	Tropical	59820.5	1510457580	NA	NA	26.7242	1.88748	29.517	0.9925	1.88748	29.517	43051.1
43051.2	Tropical	59826.5	1510461180	NA	NA	26.6788	2.11107	32.991	0.993	2.11107	32.991	43051.2
43051.2	Tropical	59832.5	1510464780	NA	NA	27.11	2.55824	40.2683	0.993	2.55824	40.2683	43051.2
43051.2	Tropical	59838.5	1510468380	NA	NA	28.173	4.04306	64.8009	0.9915	4.04306	64.8009	43051.3
43051.3	Tropical	59844.5	1510471980	NA	NA	29.6983	5.41933	88.9439	0.991667	5.41933	88.9439	43051.3
43051.3	Tropical	59850.5	1510475580	NA	NA	31.1155	6.36794	106.851	0.990333	6.36794	106.851	43051.4
43051.4	Tropical	59856.5	1510479180	NA	NA	31.6602	6.64524	112.436	0.989	6.64524	112.436	43051.4
43051.4	Tropical	59862.5	1510482780	NA	NA	31.6007	6.44372	108.926	0.988333	6.44372	108.926	43051.4
43051.5	Tropical	59868.5	1510486380	NA	NA	31.6297	6.30925	106.701	0.9905	6.30925	106.701	43051.5
43051.5	Tropical	59874.5	1510489980	NA	NA	31.6863	6.0888	103.064	0.989167	6.0888	103.064	43051.5
43051.5	Tropical	59880.5	1510493580	NA	NA	31.266	5.58758	93.978	0.9895	5.58758	93.978	43051.6
43051.6	Tropical	59886.5	1510497180	NA	NA	30.636	5.15953	85.9149	0.990333	5.15953	85.9149	43051.6
43051.6	Tropical	59892.5	1510500780	NA	NA	30.1065	4.35081	71.875	0.9905	4.35081	71.875	43051.6
43051.7	Tropical	59898.5	1510504380	NA	NA	29.6647	3.6246	59.4378	0.991167	3.6246	59.4378	43051.7
43051.7	Tropical	59904.5	1510507980	NA	NA	29.4058	3.13053	51.1293	0.992	3.13053	51.1293	43051.7
43051.8	Tropical	59910.5	1510511580	NA	NA	29.0332	2.83308	45.9947	0.992333	2.83308	45.9947	43051.8
43051.8	Tropical	59916.5	1510515180	NA	NA	28.9403	3.04835	49.4157	0.992	3.04835	49.4157	43051.8
43051.8	Tropical	59922.5	1510518780	NA	NA	29.0305	3.80486	61.7704	0.992167	3.80486	61.7704	43051.9
43051.9	Tropical	59928.5	1510522380	NA	NA	29.1732	4.56179	74.2297	0.990833	4.56179	74.2297	43051.9
43051.9	Tropical	59934.5	1510525980	NA	NA	29.3043	5.14493	83.8874	0.990167	5.14493	83.8874	43051.9
43052	Tropical	59940.5	1510529580	NA	NA	29.2302	5.26501	85.7436	0.991	5.26501	85.7436	43052
43052	Tropical	59946.5	1510533180	NA	NA	29.083	5.24395	85.2008	0.9915	5.24395	85.2008	43052
43052	Tropical	59952.5	1510536780	NA	NA	28.8852	4.85866	78.6953	0.991167	4.85866	78.6953	43052.1
43052.1	Tropical	59958.5	1510540380	NA	NA	28.6043	4.33179	69.8469	0.991167	4.33179	69.8469	43052.1
43052.1	Tropical	59964.5	1510543980	NA	NA	28.1912	3.31564	53.1179	0.992	3.31564	53.1179	43052.1
43052.2	Tropical	59970.5	1510547580	NA	NA	27.6738	2.09887	33.3403	0.992667	2.09887	33.3403	43052.2
43052.2	Tropical	59976.5	1510551180	NA	NA	27.7913	2.26415	36.0335	0.992667	2.26415	36.0335	43052.2
43052.2	Tropical	59982.5	1510554780	NA	NA	28.1767	2.85601	45.739	0.992333	2.85601	45.739	43052.3
43052.3	Tropical	59988.5	1510558380	NA	NA	29.1922	4.41227	71.9342	0.991	4.41227	71.9342	43052.3
43052.3	Tropical	59994.5	1510561980	NA	NA	30.6218	5.83163	97.1166	0.990833	5.83163	97.1166	43052.4
43052.4	Tropical	60000.5	1510565580	NA	NA	31.5707	6.75408	114.126	0.989167	6.75408	114.126	43052.4
43052.4	Tropical	60006.5	1510569180	NA	NA	31.9887	6.63022	112.755	0.987333	6.63022	112.755	43052.4
43052.5	Tropical	60012.5	1510572780	NA	NA	31.7488	6.4967	110.074	0.9885	6.4967	110.074	43052.5
43052.5	Tropical	60018.5	1510576380	NA	NA	31.646	6.4676	109.407	0.989167	6.4676	109.407	43052.5
43052.5	Tropical	60024.5	1510579980	NA	NA	31.4962	6.04174	101.969	0.989667	6.04174	101.969	43052.6
43052.6	Tropical	60030.5	1510583580	NA	NA	31.2557	5.2065	87.5467	0.99	5.2065	87.5467	43052.6
43052.6	Tropical	60036.5	1510587180	NA	NA	30.6948	4.94134	82.3581	0.990333	4.94134	82.3581	43052.6
43052.7	Tropical	60042.5	1510590780	NA	NA	30.1653	4.19541	69.364	0.991167	4.19541	69.364	43052.7
43052.7	Tropical	60048.5	1510594380	NA	NA	29.8525	3.6906	60.7018	0.991167	3.6906	60.7018	43052.7
43052.8	Tropical	60054.5	1510597980	NA	NA	29.5247	3.10036	50.7353	0.991833	3.10036	50.7353	43052.8
43052.8	Tropical	60060.5	1510601580	NA	NA	29.1088	2.73802	44.505	0.992333	2.73802	44.505	43052.8
43052.8	Tropical	60066.5	1510605180	NA	NA	29.043	2.93305	47.6286	0.991667	2.93305	47.6286	43052.9
43052.9	Tropical	60072.5	1510608780	NA	NA	29.1558	2.65539	43.1932	0.992667	2.65539	43.1932	43052.9
43052.9	Tropical	60078.5	1510612380	NA	NA	29.1745	3.8651	62.8893	0.9915	3.8651	62.8893	43052.9
43053	Tropical	60084.5	1510615980	NA	NA	29.2798	4.91748	80.1476	0.990833	4.91748	80.1476	43053
43053	Tropical	60090.5	1510619580	NA	NA	29.2102	5.07327	82.5946	0.989833	5.07327	82.5946	43053
43053	Tropical	60096.5	1510623180	NA	NA	29.0243	5.01832	81.4588	0.991	5.01832	81.4588	43053.1
43053.1	Tropical	60102.5	1510626780	NA	NA	28.8263	4.72978	76.5342	0.990833	4.72978	76.5342	43053.1
43053.1	Tropical	60108.5	1510630380	NA	NA	28.5932	4.29967	69.3142	0.991	4.29967	69.3142	43053.1
43053.2	Tropical	60114.5	1510633980	NA	NA	28.1583	3.54739	56.7939	0.992	3.54739	56.7939	43053.2
43053.2	Tropical	60120.5	1510637580	NA	NA	27.8918	2.6643	42.4613	0.992	2.6643	42.4613	43053.2
43053.2	Tropical	60126.5	1510641180	NA	NA	28.1725	2.6671	42.7095	0.992	2.6671	42.7095	43053.3
43053.3	Tropical	60132.5	1510644780	NA	NA	28.65	3.23139	52.1447	0.991	3.23139	52.1447	43053.3
43053.3	Tropical	60138.5	1510648380	NA	NA	29.7942	4.83402	79.4803	0.989667	4.83402	79.4803	43053.4
43053.4	Tropical	60144.5	1510651980	NA	NA	30.8353	5.72234	95.628	0.989667	5.72234	95.628	43053.4
43053.4	Tropical	60150.5	1510655580	NA	NA	31.7648	6.55478	111.087	0.990167	6.55478	111.087	43053.4
43053.5	Tropical	60156.5	1510659180	NA	NA	31.5065	6.50131	109.74	0.989333	6.50131	109.74	43053.5
43053.5	Tropical	60162.5	1510662780	NA	NA	31.0242	6.4478	108.021	0.989667	6.4478	108.021	43053.5
43053.5	Tropical	60168.5	1510666380	NA	NA	30.7472	6.22057	103.766	0.9895	6.22057	103.766	43053.6
43053.6	Tropical	60174.5	1510669980	NA	NA	30.4185	5.76083	95.6012	0.990167	5.76083	95.6012	43053.6
43053.6	Tropical	60180.5	1510673580	NA	NA	30.299	4.97893	82.4721	0.9905	4.97893	82.4721	43053.6
43053.7	Tropical	60186.5	1510677180	NA	NA	29.9658	4.27102	70.3783	0.990667	4.27102	70.3783	43053.7
43053.7	Tropical	60192.5	1510680780	NA	NA	29.5717	3.51705	57.5906	0.9915	3.51705	57.5906	43053.7
43053.8	Tropical	60198.5	1510684380	NA	NA	29.2032	3.43354	55.9019	0.9915	3.43354	55.9019	43053.8
43053.8	Tropical	60204.5	1510687980	NA	NA	28.7353	2.91527	47.1064	0.992	2.91527	47.1064	43053.8
43053.8	Tropical	60210.5	1510691580	NA	NA	28.4482	2.59013	41.6573	0.992833	2.59013	41.6573	43053.9
43053.9	Tropical	60216.5	1510695180	NA	NA	28.4695	2.75123	44.2774	0.9925	2.75123	44.2774	43053.9
43053.9	Tropical	60222.5	1510698780	NA	NA	28.8095	3.29129	53.2426	0.992	3.29129	53.2426	43053.9
43054	Tropical	60228.5	1510702380	NA	NA	28.8295	3.19232	51.6587	0.9925	3.19232	51.6587	43054
43054	Tropical	60234.5	1510705980	NA	NA	29.0402	4.5522	73.9155	0.990667	4.5522	73.9155	43054
43054	Tropical	60240.5	1510709580	NA	NA	28.9947	5.06456	82.169	0.991167	5.06456	82.169	43054.1
43054.1	Tropical	60246.5	1510713180	NA	NA	28.8108	5.03555	81.4607	0.990833	5.03555	81.4607	43054.1
43054.1	Tropical	60252.5	1510716780	NA	NA	28.5348	4.62667	74.5163	0.991167	4.62667	74.5163	43054.1
43054.2	Tropical	60258.5	1510720380	NA	NA	28.2082	4.13315	66.2276	0.991	4.13315	66.2276	43054.2
43054.2	Tropical	60264.5	1510723980	NA	NA	27.7052	3.2882	52.2555	0.991833	3.2882	52.2555	43054.2
43054.2	Tropical	60270.5	1510727580	NA	NA	28.0592	2.68302	42.8814	0.992333	2.68302	42.8814	43054.3
43054.3	Tropical	60276.5	1510731180	NA	NA	28.6102	3.2582	52.5496	0.991167	3.2582	52.5496	43054.3
43054.3	Tropical	60282.5	1510734780	NA	NA	29.3643	3.83937	62.6675	0.9905	3.83937	62.6675	43054.4
43054.4	Tropical	60288.5	1510738380	NA	NA	30.071	4.88344	80.6622	0.989333	4.88344	80.6622	43054.4
43054.4	Tropical	60294.5	1510741980	NA	NA	31.3473	6.38195	107.468	0.990333	6.38195	107.468	43054.4
43054.5	Tropical	60300.5	1510745580	NA	NA	31.8215	6.28495	106.607	0.989	6.28495	106.607	43054.5
43054.5	Tropical	60306.5	1510749180	NA	NA	31.3195	6.34264	106.748	0.989	6.34264	106.748	43054.5
43054.5	Tropical	60312.5	1510752780	NA	NA	30.7918	6.23583	104.094	0.99	6.23583	104.094	43054.6
43054.6	Tropical	60318.5	1510756380	NA	NA	30.3955	5.75557	95.4818	0.9905	5.75557	95.4818	43054.6
43054.6	Tropical	60324.5	1510759980	NA	NA	30.2787	4.99441	82.6975	0.990167	4.99441	82.6975	43054.6
43054.7	Tropical	60330.5	1510763580	NA	NA	30.1668	4.31521	71.3302	0.9905	4.31521	71.3302	43054.7
43054.7	Tropical	60336.5	1510767180	NA	NA	29.7122	3.39846	55.7864	0.991833	3.39846	55.7864	43054.7
43054.8	Tropical	60342.5	1510770780	NA	NA	29.1288	2.75588	44.8106	0.992167	2.75588	44.8106	43054.8
43054.8	Tropical	60348.5	1510774380	NA	NA	28.6328	2.37476	38.3094	0.993167	2.37476	38.3094	43054.8
43054.8	Tropical	60354.5	1510777980	NA	NA	28.3287	2.04972	32.9037	0.9925	2.04972	32.9037	43054.9
43054.9	Tropical	60360.5	1510781580	NA	NA	28.0278	2.03156	32.4515	0.992667	2.03156	32.4515	43054.9
43054.9	Tropical	60366.5	1510785180	NA	NA	28.0053	2.50282	39.9735	0.993	2.50282	39.9735	43054.9
43055	Tropical	60372.5	1510788780	NA	NA	28.455	3.34093	53.7413	0.992	3.34093	53.7413	43055
43055	Tropical	60378.5	1510792380	NA	NA	28.34	3.50505	56.2656	0.992167	3.50505	56.2656	43055
43055	Tropical	60384.5	1510795980	NA	NA	28.6288	4.4595	71.9479	0.991	4.4595	71.9479	43055.1
43055.1	Tropical	60390.5	1510799580	NA	NA	28.7738	5.09681	82.4017	0.991167	5.09681	82.4017	43055.1
43055.1	Tropical	60396.5	1510803180	NA	NA	28.532	5.00942	80.6772	0.990333	5.00942	80.6772	43055.1
43055.2	Tropical	60402.5	1510806780	NA	NA	28.2235	4.77311	76.4914	0.991333	4.77311	76.4914	43055.2
43055.2	Tropical	60408.5	1510810380	NA	NA	28.0493	4.38966	70.1533	0.991	4.38966	70.1533	43055.2
43055.2	Tropical	60414.5	1510813980	NA	NA	27.8352	3.69558	58.8481	0.991	3.69558	58.8481	43055.3
43055.3	Tropical	60420.5	1510817580	NA	NA	28.0025	3.30851	52.8354	0.991333	3.30851	52.8354	43055.3
43055.3	Tropical	60426.5	1510821180	NA	NA	28.892	3.86058	62.5419	0.9905	3.86058	62.5419	43055.4
43055.4	Tropical	60432.5	1510824780	NA	NA	29.5588	4.38809	71.8432	0.99	4.38809	71.8432	43055.4
43055.4	Tropical	60438.5	1510828380	NA	NA	30.3572	5.43382	90.1436	0.9895	5.43382	90.1436	43055.4
43055.5	Tropical	60444.5	1510831980	NA	NA	31.476	6.4592	108.977	0.988833	6.4592	108.977	43055.5
43055.5	Tropical	60450.5	1510835580	NA	NA	31.2485	6.26698	105.362	0.9895	6.26698	105.362	43055.5
43055.5	Tropical	60456.5	1510839180	NA	NA	30.387	6.1417	101.872	0.9905	6.1417	101.872	43055.6
43055.6	Tropical	60462.5	1510842780	NA	NA	29.8483	5.93442	97.6002	0.9905	5.93442	97.6002	43055.6
43055.6	Tropical	60468.5	1510846380	NA	NA	29.5173	5.35709	87.6478	0.990833	5.35709	87.6478	43055.6
43055.7	Tropical	60474.5	1510849980	NA	NA	29.456	4.72203	77.1761	0.991333	4.72203	77.1761	43055.7
43055.7	Tropical	60480.5	1510853580	NA	NA	29.3687	4.04665	66.0531	0.990667	4.04665	66.0531	43055.7
43055.8	Tropical	60486.5	1510857180	NA	NA	28.6317	2.77263	44.7465	0.992667	2.77263	44.7465	43055.8
43055.8	Tropical	60492.5	1510860780	NA	NA	27.896	2.30034	36.6658	0.992833	2.30034	36.6658	43055.8
43055.8	Tropical	60498.5	1510864380	NA	NA	27.5395	2.23967	35.4954	0.9925	2.23967	35.4954	43055.9
43055.9	Tropical	60504.5	1510867980	NA	NA	27.3517	2.09448	33.0932	0.9925	2.09448	33.0932	43055.9
43055.9	Tropical	60510.5	1510871580	NA	NA	27.2358	2.30124	36.2923	0.992667	2.30124	36.2923	43055.9
43056	Tropical	60516.5	1510875180	NA	NA	27.6132	2.98137	47.3135	0.992	2.98137	47.3135	43056
43056	Tropical	60522.5	1510878780	NA	NA	28.0293	2.77251	44.289	0.992667	2.77251	44.289	43056
43056	Tropical	60528.5	1510882380	NA	NA	28.3402	3.85522	61.9456	0.9915	3.85522	61.9456	43056.1
43056.1	Tropical	60534.5	1510885980	NA	NA	28.7382	5.06623	81.8606	0.991333	5.06623	81.8606	43056.1
43056.1	Tropical	60540.5	1510889580	NA	NA	28.6198	5.22417	84.2522	0.990833	5.22417	84.2522	43056.1
43056.2	Tropical	60546.5	1510893180	NA	NA	28.4567	5.19806	83.6113	0.990667	5.19806	83.6113	43056.2
43056.2	Tropical	60552.5	1510896780	NA	NA	28.3315	5.16079	82.8458	0.9905	5.16079	82.8458	43056.2
43056.2	Tropical	60558.5	1510900380	NA	NA	28.2863	4.99448	80.1175	0.99	4.99448	80.1175	43056.3
43056.3	Tropical	60564.5	1510903980	NA	NA	28.2903	4.65133	74.6109	0.990333	4.65133	74.6109	43056.3
43056.3	Tropical	60570.5	1510907580	NA	NA	28.2435	4.17267	66.8889	0.99	4.17267	66.8889	43056.4
43056.4	Tropical	60576.5	1510911180	NA	NA	28.9765	4.89468	79.4138	0.99	4.89468	79.4138	43056.4
43056.4	Tropical	60582.5	1510914780	NA	NA	29.4462	5.47469	89.4998	0.9895	5.47469	89.4998	43056.4
43056.5	Tropical	60588.5	1510918380	NA	NA	30.4978	6.20837	103.15	0.989333	6.20837	103.15	43056.5
43056.5	Tropical	60594.5	1510921980	NA	NA	30.7442	6.10682	101.857	0.990333	6.10682	101.857	43056.5
43056.5	Tropical	60600.5	1510925580	NA	NA	30.1223	6.23928	103.061	0.989333	6.23928	103.061	43056.6
43056.6	Tropical	60606.5	1510929180	NA	NA	29.7707	5.84323	95.9838	0.9865	5.84323	95.9838	43056.6
43056.6	Tropical	60612.5	1510932780	NA	NA	29.5132	5.38458	88.0893	0.985167	5.38458	88.0893	43056.6
43056.7	Tropical	60618.5	1510936380	NA	NA	29.3385	3.52252	57.4672	0.916333	3.52252	57.4672	43056.7
43056.7	Tropical	60624.5	1510939980	NA	NA	29.3085	2.35537	38.4087	0.879833	2.35537	38.4087	43056.7
43056.8	Tropical	60630.5	1510943580	NA	NA	29.0473	1.67288	27.1652	0.877167	1.67288	27.1652	43056.8
43056.8	Tropical	60636.5	1510947180	NA	NA	28.5788	1.07925	17.3969	0.9295	1.07925	17.3969	43056.8
43056.8	Tropical	60642.5	1510950780	NA	NA	27.9938	1.16043	18.5281	0.939833	1.16043	18.5281	43056.9
43056.9	Tropical	60648.5	1510954380	NA	NA	27.6132	0.871482	13.8293	0.955167	0.871482	13.8293	43056.9
43056.9	Tropical	60654.5	1510957980	NA	NA	27.5368	0.673618	10.6753	0.953167	0.673618	10.6753	43056.9
43057	Tropical	60660.5	1510961580	NA	NA	27.7037	0.923458	14.6764	0.929167	0.923458	14.6764	43057
43057	Tropical	60666.5	1510965180	NA	NA	27.9245	0.970816	15.4808	0.924833	0.970816	15.4808	43057
43057	Tropical	60672.5	1510968780	NA	NA	28.1583	1.00736	16.1324	0.9215	1.00736	16.1324	43057.1
43057.1	Tropical	60678.5	1510972380	NA	NA	28.6443	1.34671	21.7296	0.8715	1.34671	21.7296	43057.1
43057.1	Tropical	60684.5	1510975980	NA	NA	28.8348	1.37112	22.189	0.849	1.37112	22.189	43057.1
43057.2	Tropical	60690.5	1510979580	NA	NA	28.8433	1.19622	19.3613	0.843833	1.19622	19.3613	43057.2
43057.2	Tropical	60696.5	1510983180	NA	NA	28.8992	1.1783	19.0878	0.841333	1.1783	19.0878	43057.2
43057.2	Tropical	60702.5	1510986780	NA	NA	28.9333	0.994339	16.1169	0.846833	0.994339	16.1169	43057.3
43057.3	Tropical	60708.5	1510990380	NA	NA	28.8778	1.34904	21.8467	0.8415	1.34904	21.8467	43057.3
43057.3	Tropical	60714.5	1510993980	NA	NA	29.0658	1.66772	27.0907	0.837	1.66772	27.0907	43057.4
43057.4	Tropical	60720.5	1510997580	NA	NA	29.3358	4.36793	71.2824	0.961833	4.36793	71.2824	43057.4
43057.4	Tropical	60726.5	1511001180	NA	NA	29.7897	5.63174	92.564	0.989833	5.63174	92.564	43057.4
43057.5	Tropical	60732.5	1511004780	NA	NA	30.3998	6.1235	101.593	0.9905	6.1235	101.593	43057.5
43057.5	Tropical	60738.5	1511008380	NA	NA	30.861	6.07464	101.506	0.990833	6.07464	101.506	43057.5
43057.5	Tropical	60744.5	1511011980	NA	NA	30.7702	6.43205	107.329	0.990333	6.43205	107.329	43057.6
43057.6	Tropical	60750.5	1511015580	NA	NA	30.286	6.28627	104.107	0.989833	6.28627	104.107	43057.6
43057.6	Tropical	60756.5	1511019180	NA	NA	29.8768	5.92571	97.5023	0.990333	5.92571	97.5023	43057.6
43057.7	Tropical	60762.5	1511022780	NA	NA	29.6733	5.59052	91.6904	0.990167	5.59052	91.6904	43057.7
43057.7	Tropical	60768.5	1511026380	NA	NA	29.5617	4.99572	81.7882	0.991	4.99572	81.7882	43057.7
43057.8	Tropical	60774.5	1511029980	NA	NA	29.726	4.51869	74.1715	0.991	4.51869	74.1715	43057.8
43057.8	Tropical	60780.5	1511033580	NA	NA	29.5173	3.78053	61.8619	0.991167	3.78053	61.8619	43057.8
43057.8	Tropical	60786.5	1511037180	NA	NA	28.9463	2.6781	43.4238	0.992167	2.6781	43.4238	43057.9
43057.9	Tropical	60792.5	1511040780	NA	NA	28.593	2.69556	43.448	0.992	2.69556	43.448	43057.9
43057.9	Tropical	60798.5	1511044380	NA	NA	28.2677	2.56182	41.0847	0.992833	2.56182	41.0847	43057.9
43058	Tropical	60804.5	1511047980	NA	NA	28.2222	2.46228	39.4639	0.9925	2.46228	39.4639	43058
43058	Tropical	60810.5	1511051580	NA	NA	28.435	3.01696	48.5144	0.991833	3.01696	48.5144	43058
43058	Tropical	60816.5	1511055180	NA	NA	28.5918	2.57627	41.5296	0.992667	2.57627	41.5296	43058.1
43058.1	Tropical	60822.5	1511058780	NA	NA	28.8035	3.34497	54.1116	0.9915	3.34497	54.1116	43058.1
43058.1	Tropical	60828.5	1511062380	NA	NA	29.0547	4.7652	77.3924	0.990667	4.7652	77.3924	43058.1
43058.2	Tropical	60834.5	1511065980	NA	NA	29.15	4.93738	80.307	0.990333	4.93738	80.307	43058.2
43058.2	Tropical	60840.5	1511069580	NA	NA	29.3472	5.54615	90.4953	0.991167	5.54615	90.4953	43058.2
43058.2	Tropical	60846.5	1511073180	NA	NA	29.599	6.03008	98.7817	0.990833	6.03008	98.7817	43058.3
43058.3	Tropical	60852.5	1511076780	NA	NA	29.5433	5.72795	93.7561	0.989833	5.72795	93.7561	43058.3
43058.3	Tropical	60858.5	1511080380	NA	NA	29.6978	5.75064	94.3569	0.9905	5.75064	94.3569	43058.4
43058.4	Tropical	60864.5	1511083980	NA	NA	30.0075	5.87707	96.8974	0.99	5.87707	96.8974	43058.4
43058.4	Tropical	60870.5	1511087580	NA	NA	30.3925	5.72316	94.9415	0.989667	5.72316	94.9415	43058.4
43058.5	Tropical	60876.5	1511091180	NA	NA	30.6288	5.99821	99.8711	0.989	5.99821	99.8711	43058.5
43058.5	Tropical	60882.5	1511094780	NA	NA	30.91	5.95148	99.5282	0.989167	5.95148	99.5282	43058.5
43058.5	Tropical	60888.5	1511098380	NA	NA	30.2908	6.05142	100.217	0.9895	6.05142	100.217	43058.6
43058.6	Tropical	60894.5	1511101980	NA	NA	29.5203	5.99838	98.1413	0.9905	5.99838	98.1413	43058.6
43058.6	Tropical	60900.5	1511105580	NA	NA	29.1087	5.81893	94.5821	0.990333	5.81893	94.5821	43058.6
43058.7	Tropical	60906.5	1511109180	NA	NA	28.7838	5.65536	91.447	0.990833	5.65536	91.447	43058.7
43058.7	Tropical	60912.5	1511112780	NA	NA	28.5475	5.41726	87.267	0.990333	5.41726	87.267	43058.7
43058.8	Tropical	60918.5	1511116380	NA	NA	28.4408	4.93745	79.3968	0.991	4.93745	79.3968	43058.8
43058.8	Tropical	60924.5	1511119980	NA	NA	28.7525	4.10893	66.3986	0.9915	4.10893	66.3986	43058.8
43058.8	Tropical	60930.5	1511123580	NA	NA	28.9332	3.13882	50.8692	0.991833	3.13882	50.8692	43058.9
43058.9	Tropical	60936.5	1511127180	NA	NA	28.5858	2.3324	37.5957	0.993	2.3324	37.5957	43058.9
43058.9	Tropical	60942.5	1511130780	NA	NA	28.2565	2.9329	47.0255	0.992	2.9329	47.0255	43058.9
43059	Tropical	60948.5	1511134380	NA	NA	28.3968	3.02134	48.5576	0.992333	3.02134	48.5576	43059
43059	Tropical	60954.5	1511137980	NA	NA	28.286	3.09928	49.7209	0.992167	3.09928	49.7209	43059
43059	Tropical	60960.5	1511141580	NA	NA	27.776	3.63665	57.8207	0.991333	3.63665	57.8207	43059.1
43059.1	Tropical	60966.5	1511145180	NA	NA	27.6242	4.85939	77.1248	0.990667	4.85939	77.1248	43059.1
43059.1	Tropical	60972.5	1511148780	NA	NA	28.1073	4.97085	79.5093	0.9905	4.97085	79.5093	43059.1
43059.2	Tropical	60978.5	1511152380	NA	NA	28.1997	5.26166	84.2839	0.990833	5.26166	84.2839	43059.2
43059.2	Tropical	60984.5	1511155980	NA	NA	28.0917	5.46433	87.3793	0.989667	5.46433	87.3793	43059.2
43059.2	Tropical	60990.5	1511159580	NA	NA	28.3202	5.70547	91.5761	0.99	5.70547	91.5761	43059.3
43059.3	Tropical	60996.5	1511163180	NA	NA	28.7325	6.14956	99.3594	0.99	6.14956	99.3594	43059.3
43059.3	Tropical	61002.5	1511166780	NA	NA	29.1273	6.53856	106.312	0.989833	6.53856	106.312	43059.4
43059.4	Tropical	61008.5	1511170380	NA	NA	29.2102	6.6135	107.671	0.990167	6.6135	107.671	43059.4
43059.4	Tropical	61014.5	1511173980	NA	NA	29.4858	6.68717	109.35	0.990333	6.68717	109.35	43059.4
43059.5	Tropical	61020.5	1511177580	NA	NA	29.7708	6.45652	106.055	0.9905	6.45652	106.055	43059.5
43059.5	Tropical	61026.5	1511181180	NA	NA	29.9472	6.1581	101.439	0.989333	6.1581	101.439	43059.5
43059.5	Tropical	61032.5	1511184780	NA	NA	29.2803	6.02136	98.1409	0.991167	6.02136	98.1409	43059.6
43059.6	Tropical	61038.5	1511188380	NA	NA	28.8407	5.86321	94.8954	0.990167	5.86321	94.8954	43059.6
43059.6	Tropical	61044.5	1511191980	NA	NA	28.674	5.78538	93.3844	0.990667	5.78538	93.3844	43059.6
43059.7	Tropical	61050.5	1511195580	NA	NA	28.566	5.63923	90.8676	0.9905	5.63923	90.8676	43059.7
43059.7	Tropical	61056.5	1511199180	NA	NA	28.3925	5.50952	88.5304	0.990333	5.50952	88.5304	43059.7
43059.8	Tropical	61062.5	1511202780	NA	NA	28.1882	5.23118	83.7837	0.990167	5.23118	83.7837	43059.8
43059.8	Tropical	61068.5	1511206380	NA	NA	28.1157	4.5753	73.1883	0.991	4.5753	73.1883	43059.8
43059.8	Tropical	61074.5	1511209980	NA	NA	28.0675	3.95991	63.2991	0.991	3.95991	63.2991	43059.9
43059.9	Tropical	61080.5	1511213580	NA	NA	28.0705	3.30243	52.7695	0.991833	3.30243	52.7695	43059.9
43059.9	Tropical	61086.5	1511217180	NA	NA	28.0958	2.6873	42.9749	0.9925	2.6873	42.9749	43059.9
43060	Tropical	61092.5	1511220780	NA	NA	28.0052	3.29877	52.6792	0.991667	3.29877	52.6792	43060
43060	Tropical	61098.5	1511224380	NA	NA	27.7192	3.58424	56.9598	0.991	3.58424	56.9598	43060
43060	Tropical	61104.5	1511227980	NA	NA	27.1597	4.61557	72.6874	0.990333	4.61557	72.6874	43060.1
43060.1	Tropical	61110.5	1511231580	NA	NA	27.3658	5.23752	82.7731	0.9905	5.23752	82.7731	43060.1
43060.1	Tropical	61116.5	1511235180	NA	NA	27.551	5.27952	83.6873	0.991167	5.27952	83.6873	43060.1
43060.2	Tropical	61122.5	1511238780	NA	NA	27.2625	5.3868	84.9872	0.990167	5.3868	84.9872	43060.2
43060.2	Tropical	61128.5	1511242380	NA	NA	27.1073	5.43705	85.565	0.989	5.43705	85.565	43060.2
43060.2	Tropical	61134.5	1511245980	NA	NA	27.26	5.50146	86.7927	0.990333	5.50146	86.7927	43060.3
43060.3	Tropical	61140.5	1511249580	NA	NA	27.4407	5.51038	87.1993	0.99	5.51038	87.1993	43060.3
43060.3	Tropical	61146.5	1511253180	NA	NA	27.3927	5.32785	84.2467	0.989333	5.32785	84.2467	43060.4
43060.4	Tropical	61152.5	1511256780	NA	NA	27.2937	4.99909	78.9004	0.989	4.99909	78.9004	43060.4
43060.4	Tropical	61158.5	1511260380	NA	NA	27.756	4.14346	65.9012	0.990833	4.14346	65.9012	43060.4
43060.5	Tropical	61164.5	1511263980	NA	NA	27.8792	4.34956	69.3172	0.991	4.34956	69.3172	43060.5
43060.5	Tropical	61170.5	1511267580	NA	NA	27.8847	5.23036	83.3601	0.990667	5.23036	83.3601	43060.5
43060.5	Tropical	61176.5	1511271180	NA	NA	27.7488	5.74338	91.3278	0.9905	5.74338	91.3278	43060.6
43060.6	Tropical	61182.5	1511274780	NA	NA	27.62	6.0876	96.6063	0.990167	6.0876	96.6063	43060.6
43060.6	Tropical	61188.5	1511278380	NA	NA	27.4588	5.72887	90.676	0.990333	5.72887	90.676	43060.6
43060.7	Tropical	61194.5	1511281980	NA	NA	27.2513	5.66351	89.339	0.99	5.66351	89.339	43060.7
43060.7	Tropical	61200.5	1511285580	NA	NA	27.0383	5.56895	87.5409	0.989	5.56895	87.5409	43060.7
43060.8	Tropical	61206.5	1511289180	NA	NA	26.7748	5.43731	85.1042	0.989833	5.43731	85.1042	43060.8
43060.8	Tropical	61212.5	1511292780	NA	NA	26.7213	4.75129	74.2979	0.990333	4.75129	74.2979	43060.8
43060.8	Tropical	61218.5	1511296380	NA	NA	27.0862	3.13733	49.3275	0.992	3.13733	49.3275	43060.9
43060.9	Tropical	61224.5	1511299980	NA	NA	27.349	1.7774	28.0806	0.992833	1.7774	28.0806	43060.9
43060.9	Tropical	61230.5	1511303580	NA	NA	27.2387	2.78329	43.8747	0.992333	2.78329	43.8747	43060.9
43061	Tropical	61236.5	1511307180	NA	NA	26.806	3.7749	59.1097	0.991	3.7749	59.1097	43061
43061	Tropical	61242.5	1511310780	NA	NA	26.592	3.83248	59.8055	0.991	3.83248	59.8055	43061
43061	Tropical	61248.5	1511314380	NA	NA	26.4692	3.63511	56.6103	0.990833	3.63511	56.6103	43061.1
43061.1	Tropical	61254.5	1511317980	NA	NA	26.3722	4.37601	68.0643	0.990333	4.37601	68.0643	43061.1
43061.1	Tropical	61260.5	1511321580	NA	NA	26.751	5.1749	80.9649	0.99	5.1749	80.9649	43061.1
43061.2	Tropical	61266.5	1511325180	NA	NA	26.9227	5.24391	82.2755	0.990833	5.24391	82.2755	43061.2
43061.2	Tropical	61272.5	1511328780	NA	NA	27.1383	5.44824	85.7848	0.990833	5.44824	85.7848	43061.2
43061.2	Tropical	61278.5	1511332380	NA	NA	27.4435	5.96794	94.4442	0.9895	5.96794	94.4442	43061.3
43061.3	Tropical	61284.5	1511335980	NA	NA	27.8792	6.47525	103.201	0.991	6.47525	103.201	43061.3
43061.3	Tropical	61290.5	1511339580	NA	NA	27.7757	6.54082	104.061	0.989333	6.54082	104.061	43061.4
43061.4	Tropical	61296.5	1511343180	NA	NA	27.4222	6.23915	98.7017	0.9895	6.23915	98.7017	43061.4
43061.4	Tropical	61302.5	1511346780	NA	NA	27.3628	6.4107	101.317	0.989667	6.4107	101.317	43061.4
43061.5	Tropical	61308.5	1511350380	NA	NA	27.4423	6.16011	97.4926	0.9905	6.16011	97.4926	43061.5
43061.5	Tropical	61314.5	1511353980	NA	NA	28.1682	6.35265	101.71	0.990167	6.35265	101.71	43061.5
43061.5	Tropical	61320.5	1511357580	NA	NA	27.9895	6.12891	97.8459	0.989833	6.12891	97.8459	43061.6
43061.6	Tropical	61326.5	1511361180	NA	NA	27.8322	6.41622	102.176	0.989833	6.41622	102.176	43061.6
43061.6	Tropical	61332.5	1511364780	NA	NA	27.6992	6.25748	99.4295	0.989833	6.25748	99.4295	43061.6
43061.7	Tropical	61338.5	1511368380	NA	NA	27.5253	5.90908	93.6292	0.990167	5.90908	93.6292	43061.7
43061.7	Tropical	61344.5	1511371980	NA	NA	27.2542	5.63316	88.8651	0.990667	5.63316	88.8651	43061.7
43061.8	Tropical	61350.5	1511375580	NA	NA	26.9353	5.30114	83.1925	0.989667	5.30114	83.1925	43061.8
43061.8	Tropical	61356.5	1511379180	NA	NA	26.7648	4.88513	76.4495	0.99	4.88513	76.4495	43061.8
43061.8	Tropical	61362.5	1511382780	NA	NA	26.458	4.52946	70.5297	0.990333	4.52946	70.5297	43061.9
43061.9	Tropical	61368.5	1511386380	NA	NA	25.7227	3.61076	55.5614	0.990333	3.61076	55.5614	43061.9
43061.9	Tropical	61374.5	1511389980	NA	NA	25.9383	2.51694	38.8521	0.992	2.51694	38.8521	43061.9
43062	Tropical	61380.5	1511393580	NA	NA	25.6173	3.28589	50.4405	0.991333	3.28589	50.4405	43062
43062	Tropical	61386.5	1511397180	NA	NA	25.3875	3.48886	53.3603	0.990667	3.48886	53.3603	43062
43062	Tropical	61392.5	1511400780	NA	NA	25.0252	3.97094	60.3715	0.990333	3.97094	60.3715	43062.1
43062.1	Tropical	61398.5	1511404380	NA	NA	24.68	3.77558	57.0705	0.990333	3.77558	57.0705	43062.1
43062.1	Tropical	61404.5	1511407980	NA	NA	25.1315	4.02677	61.3396	0.9905	4.02677	61.3396	43062.1
43062.2	Tropical	61410.5	1511411580	NA	NA	26.6185	5.13137	80.1297	0.9905	5.13137	80.1297	43062.2
43062.2	Tropical	61416.5	1511415180	NA	NA	27.2133	5.87376	92.599	0.990833	5.87376	92.599	43062.2
43062.2	Tropical	61422.5	1511418780	NA	NA	27.6315	6.33362	100.532	0.9905	6.33362	100.532	43062.3
43062.3	Tropical	61428.5	1511422380	NA	NA	28.174	6.85376	109.752	0.9905	6.85376	109.752	43062.3
43062.3	Tropical	61434.5	1511425980	NA	NA	28.5862	7.75318	124.973	0.990833	7.75318	124.973	43062.4
43062.4	Tropical	61440.5	1511429580	NA	NA	28.0222	6.98565	111.587	0.9885	6.98565	111.587	43062.4
43062.4	Tropical	61446.5	1511433180	NA	NA	27.6598	6.98496	110.918	0.989	6.98496	110.918	43062.4
43062.5	Tropical	61452.5	1511436780	NA	NA	27.4165	6.78175	107.273	0.989833	6.78175	107.273	43062.5
43062.5	Tropical	61458.5	1511440380	NA	NA	27.1425	5.11399	80.5269	0.989167	5.11399	80.5269	43062.5
43062.5	Tropical	61464.5	1511443980	NA	NA	26.9468	5.4333	85.2803	0.990333	5.4333	85.2803	43062.6
43062.6	Tropical	61470.5	1511447580	NA	NA	26.9198	5.28209	82.8684	0.9895	5.28209	82.8684	43062.6
43062.6	Tropical	61476.5	1511451180	NA	NA	27.3502	5.66248	89.4851	0.99	5.66248	89.4851	43062.6
43062.7	Tropical	61482.5	1511454780	NA	NA	27.562	5.92913	94.0017	0.990667	5.92913	94.0017	43062.7
43062.7	Tropical	61488.5	1511458380	NA	NA	27.3513	5.71392	90.2792	0.990167	5.71392	90.2792	43062.7
43062.8	Tropical	61494.5	1511461980	NA	NA	27.0438	5.52801	86.9079	0.990167	5.52801	86.9079	43062.8
43062.8	Tropical	61500.5	1511465580	NA	NA	26.7028	5.16107	80.6845	0.99	5.16107	80.6845	43062.8
43062.8	Tropical	61506.5	1511469180	NA	NA	26.5903	4.52827	70.6649	0.9895	4.52827	70.6649	43062.9
43062.9	Tropical	61512.5	1511472780	NA	NA	25.7858	3.75547	57.8546	0.990333	3.75547	57.8546	43062.9
43062.9	Tropical	61518.5	1511476380	NA	NA	25.0615	1.63405	24.842	0.991167	1.63405	24.842	43062.9
43063	Tropical	61524.5	1511479980	NA	NA	24.965	1.39699	21.2155	0.991	1.39699	21.2155	43063
43063	Tropical	61530.5	1511483580	NA	NA	24.6383	1.67177	25.2506	0.991667	1.67177	25.2506	43063
43063	Tropical	61536.5	1511487180	NA	NA	24.5907	2.20616	33.2934	0.992	2.20616	33.2934	43063.1
43063.1	Tropical	61542.5	1511490780	NA	NA	24.2223	3.40388	51.0384	0.990833	3.40388	51.0384	43063.1
43063.1	Tropical	61548.5	1511494380	NA	NA	24.0535	3.71708	55.5862	0.99	3.71708	55.5862	43063.1
43063.2	Tropical	61554.5	1511497980	NA	NA	24.8172	4.20413	63.7476	0.990333	4.20413	63.7476	43063.2
43063.2	Tropical	61560.5	1511501580	NA	NA	26.7793	5.8497	91.5923	0.991167	5.8497	91.5923	43063.2
43063.2	Tropical	61566.5	1511505180	NA	NA	27.7235	6.42463	102.131	0.989667	6.42463	102.131	43063.3
43063.3	Tropical	61572.5	1511508780	NA	NA	28.3502	6.91789	111.093	0.990167	6.91789	111.093	43063.3
43063.3	Tropical	61578.5	1511512380	NA	NA	28.9775	7.6205	123.617	0.991	7.6205	123.617	43063.4
43063.4	Tropical	61584.5	1511515980	NA	NA	28.9193	7.68266	124.522	0.991333	7.68266	124.522	43063.4
43063.4	Tropical	61590.5	1511519580	NA	NA	28.045	7.25526	115.933	0.988333	7.25526	115.933	43063.4
43063.5	Tropical	61596.5	1511523180	NA	NA	27.4027	6.6847	105.753	0.990167	6.6847	105.753	43063.5
43063.5	Tropical	61602.5	1511526780	NA	NA	26.5172	3.98231	62.078	0.990833	3.98231	62.078	43063.5
43063.5	Tropical	61608.5	1511530380	NA	NA	26.2432	3.36213	52.1657	0.9905	3.36213	52.1657	43063.6
43063.6	Tropical	61614.5	1511533980	NA	NA	26.0183	3.07176	47.4792	0.9915	3.07176	47.4792	43063.6
43063.6	Tropical	61620.5	1511537580	NA	NA	25.6705	3.09266	47.5281	0.991167	3.09266	47.5281	43063.6
43063.7	Tropical	61626.5	1511541180	NA	NA	25.6257	4.33791	66.6236	0.99	4.33791	66.6236	43063.7
43063.7	Tropical	61632.5	1511544780	NA	NA	26.1785	5.0401	78.1199	0.989833	5.0401	78.1199	43063.7
43063.8	Tropical	61638.5	1511548380	NA	NA	26.5227	4.99118	77.7973	0.990333	4.99118	77.7973	43063.8
43063.8	Tropical	61644.5	1511551980	NA	NA	26.5338	5.02266	78.3019	0.99	5.02266	78.3019	43063.8
43063.8	Tropical	61650.5	1511555580	NA	NA	26.3187	4.77708	74.2174	0.9895	4.77708	74.2174	43063.9
43063.9	Tropical	61656.5	1511559180	NA	NA	25.843	3.9689	61.183	0.99	3.9689	61.183	43063.9
43063.9	Tropical	61662.5	1511562780	NA	NA	25.06	2.20447	33.5454	0.991167	2.20447	33.5454	43063.9
43064	Tropical	61668.5	1511566380	NA	NA	24.7415	1.36159	20.5994	0.9905	1.36159	20.5994	43064
43064	Tropical	61674.5	1511569980	NA	NA	24.3452	1.59951	24.0396	0.9915	1.59951	24.0396	43064
43064	Tropical	61680.5	1511573580	NA	NA	24.2028	1.69564	25.4238	0.991667	1.69564	25.4238	43064.1
43064.1	Tropical	61686.5	1511577180	NA	NA	24.08	1.66295	24.8809	0.9915	1.66295	24.8809	43064.1
43064.1	Tropical	61692.5	1511580780	NA	NA	23.9587	2.69972	40.3112	0.991167	2.69972	40.3112	43064.1
43064.2	Tropical	61698.5	1511584380	NA	NA	24.1343	3.73064	55.8777	0.9905	3.73064	55.8777	43064.2
43064.2	Tropical	61704.5	1511587980	NA	NA	25.1473	4.52175	68.9344	0.990167	4.52175	68.9344	43064.2
43064.2	Tropical	61710.5	1511591580	NA	NA	27.0063	5.91221	92.914	0.990167	5.91221	92.914	43064.3
43064.3	Tropical	61716.5	1511595180	NA	NA	28.5138	6.90598	111.196	0.990167	6.90598	111.196	43064.3
43064.3	Tropical	61722.5	1511598780	NA	NA	29.1432	7.09296	115.361	0.990333	7.09296	115.361	43064.4
43064.4	Tropical	61728.5	1511602380	NA	NA	29.8038	7.581	124.599	0.990833	7.581	124.599	43064.4
43064.4	Tropical	61734.5	1511605980	NA	NA	29.702	7.40781	121.557	0.99	7.40781	121.557	43064.4
43064.5	Tropical	61740.5	1511609580	NA	NA	29.0203	6.54312	106.206	0.989167	6.54312	106.206	43064.5
43064.5	Tropical	61746.5	1511613180	NA	NA	28.122	5.29772	84.8717	0.990667	5.29772	84.8717	43064.5
43064.5	Tropical	61752.5	1511616780	NA	NA	27.2345	3.42383	53.9995	0.990667	3.42383	53.9995	43064.6
43064.6	Tropical	61758.5	1511620380	NA	NA	26.9523	2.6215	41.1547	0.992	2.6215	41.1547	43064.6
43064.6	Tropical	61764.5	1511623980	NA	NA	26.6593	2.18299	34.1025	0.992333	2.18299	34.1025	43064.6
43064.7	Tropical	61770.5	1511627580	NA	NA	26.3173	2.29155	35.598	0.992333	2.29155	35.598	43064.7
43064.7	Tropical	61776.5	1511631180	NA	NA	26.4468	2.11149	32.8702	0.992333	2.11149	32.8702	43064.7
43064.8	Tropical	61782.5	1511634780	NA	NA	26.8593	3.17168	49.7343	0.991833	3.17168	49.7343	43064.8
43064.8	Tropical	61788.5	1511638380	NA	NA	27.4645	4.58064	72.5101	0.990667	4.58064	72.5101	43064.8
43064.8	Tropical	61794.5	1511641980	NA	NA	27.541	4.74974	75.2783	0.990167	4.74974	75.2783	43064.9
43064.9	Tropical	61800.5	1511645580	NA	NA	27.4335	4.40469	69.69	0.990167	4.40469	69.69	43064.9
[truncated: 3,698 more rows]

## Sheet: supplementary table 1B
Tab S1B. Datset for temperature and oxygen at St Abbs
ID	Location	Unix Timestamp	UTC_Date_&_Time	Greenwich Mean Time	Temperature_C	Dissolved_Oxygen_mgL	DissolvedOxygenSaturation	Q	Dissolved_Oxygen_mgL2	DissolvedOxygenSaturation2
862	StAbbs	1502188200	2017-08-08 10:30:00	2017-08-08 11:30:00	14.438	9.6607	116.68	0.985	9.6607	116.68
863	StAbbs	1502188800	2017-08-08 10:40:00	2017-08-08 11:40:00	14.092	9.75877	117.045	0.99	9.75877	117.045
864	StAbbs	1502189400	2017-08-08 10:50:00	2017-08-08 11:50:00	13.988	9.86644	118.088	0.99	9.86644	118.088
865	StAbbs	1502190000	2017-08-08 11:00:00	2017-08-08 12:00:00	13.988	9.98556	119.513	0.99	9.98556	119.513
866	StAbbs	1502190600	2017-08-08 11:10:00	2017-08-08 12:10:00	13.979	10.0389	120.13	0.991	10.0389	120.13
867	StAbbs	1502191200	2017-08-08 11:20:00	2017-08-08 12:20:00	13.997	10.0967	120.866	0.991	10.0967	120.866
868	StAbbs	1502191800	2017-08-08 11:30:00	2017-08-08 12:30:00	14.005	10.1349	121.343	0.99	10.1349	121.343
869	StAbbs	1502192400	2017-08-08 11:40:00	2017-08-08 12:40:00	14.005	10.2241	122.411	0.992	10.2241	122.411
870	StAbbs	1502193000	2017-08-08 11:50:00	2017-08-08 12:50:00	14.049	10.2111	122.364	0.991	10.2111	122.364
871	StAbbs	1502193600	2017-08-08 12:00:00	2017-08-08 13:00:00	14.04	10.1898	122.087	0.992	10.1898	122.087
872	StAbbs	1502194200	2017-08-08 12:10:00	2017-08-08 13:10:00	14.083	10.1493	121.707	0.991	10.1493	121.707
873	StAbbs	1502194800	2017-08-08 12:20:00	2017-08-08 13:20:00	14.083	10.1801	122.076	0.991	10.1801	122.076
874	StAbbs	1502195400	2017-08-08 12:30:00	2017-08-08 13:30:00	14.118	10.2333	122.802	0.992	10.2333	122.802
875	StAbbs	1502196000	2017-08-08 12:40:00	2017-08-08 13:40:00	14.17	10.3032	123.77	0.992	10.3032	123.77
876	StAbbs	1502196600	2017-08-08 12:50:00	2017-08-08 13:50:00	14.179	10.3244	124.047	0.991	10.3244	124.047
877	StAbbs	1502197200	2017-08-08 13:00:00	2017-08-08 14:00:00	14.17	10.3931	124.85	0.991	10.3931	124.85
878	StAbbs	1502197800	2017-08-08 13:10:00	2017-08-08 14:10:00	14.196	10.4365	125.438	0.991	10.4365	125.438
879	StAbbs	1502198400	2017-08-08 13:20:00	2017-08-08 14:20:00	14.213	10.4101	125.163	0.992	10.4101	125.163
880	StAbbs	1502199000	2017-08-08 13:30:00	2017-08-08 14:30:00	14.196	10.3336	124.2	0.99	10.3336	124.2
881	StAbbs	1502199600	2017-08-08 13:40:00	2017-08-08 14:40:00	14.196	10.1861	122.427	0.992	10.1861	122.427
882	StAbbs	1502200200	2017-08-08 13:50:00	2017-08-08 14:50:00	14.153	9.95594	119.557	0.991	9.95594	119.557
883	StAbbs	1502200800	2017-08-08 14:00:00	2017-08-08 15:00:00	14.135	9.94591	119.394	0.993	9.94591	119.394
884	StAbbs	1502201400	2017-08-08 14:10:00	2017-08-08 15:10:00	14.144	9.85528	118.327	0.99	9.85528	118.327
885	StAbbs	1502202000	2017-08-08 14:20:00	2017-08-08 15:20:00	14.144	9.76126	117.198	0.991	9.76126	117.198
886	StAbbs	1502202600	2017-08-08 14:30:00	2017-08-08 15:30:00	14.144	9.6259	115.573	0.989	9.6259	115.573
887	StAbbs	1502203200	2017-08-08 14:40:00	2017-08-08 15:40:00	14.135	9.49121	113.935	0.99	9.49121	113.935
888	StAbbs	1502203800	2017-08-08 14:50:00	2017-08-08 15:50:00	14.161	9.37815	112.637	0.99	9.37815	112.637
889	StAbbs	1502204400	2017-08-08 15:00:00	2017-08-08 16:00:00	14.118	9.31911	111.831	0.991	9.31911	111.831
890	StAbbs	1502205000	2017-08-08 15:10:00	2017-08-08 16:10:00	14.17	9.28751	111.569	0.992	9.28751	111.569
891	StAbbs	1502205600	2017-08-08 15:20:00	2017-08-08 16:20:00	14.127	9.28521	111.444	0.99	9.28521	111.444
892	StAbbs	1502206200	2017-08-08 15:30:00	2017-08-08 16:30:00	14.196	9.28468	111.593	0.991	9.28468	111.593
893	StAbbs	1502206800	2017-08-08 15:40:00	2017-08-08 16:40:00	14.231	9.25361	111.299	0.991	9.25361	111.299
894	StAbbs	1502207400	2017-08-08 15:50:00	2017-08-08 16:50:00	14.265	9.23469	111.147	0.991	9.23469	111.147
895	StAbbs	1502208000	2017-08-08 16:00:00	2017-08-08 17:00:00	14.265	9.20388	110.776	0.991	9.20388	110.776
896	StAbbs	1502208600	2017-08-08 16:10:00	2017-08-08 17:10:00	14.283	9.17579	110.478	0.991	9.17579	110.478
897	StAbbs	1502209200	2017-08-08 16:20:00	2017-08-08 17:20:00	14.291	9.17105	110.439	0.99	9.17105	110.439
898	StAbbs	1502209800	2017-08-08 16:30:00	2017-08-08 17:30:00	14.257	9.11701	109.713	0.99	9.11701	109.713
899	StAbbs	1502210400	2017-08-08 16:40:00	2017-08-08 17:40:00	14.248	9.10228	109.516	0.99	9.10228	109.516
900	StAbbs	1502211000	2017-08-08 16:50:00	2017-08-08 17:50:00	14.274	9.08323	109.344	0.99	9.08323	109.344
901	StAbbs	1502211600	2017-08-08 17:00:00	2017-08-08 18:00:00	14.283	9.18308	110.566	0.991	9.18308	110.566
902	StAbbs	1502212200	2017-08-08 17:10:00	2017-08-08 18:10:00	14.3	9.18254	110.598	0.989	9.18254	110.598
903	StAbbs	1502212800	2017-08-08 17:20:00	2017-08-08 18:20:00	14.3	9.22307	111.086	0.991	9.22307	111.086
904	StAbbs	1502213400	2017-08-08 17:30:00	2017-08-08 18:30:00	14.3	9.20443	110.861	0.991	9.20443	110.861
905	StAbbs	1502214000	2017-08-08 17:40:00	2017-08-08 18:40:00	14.3	9.20443	110.861	0.99	9.20443	110.861
906	StAbbs	1502214600	2017-08-08 17:50:00	2017-08-08 18:50:00	14.291	9.23834	111.249	0.992	9.23834	111.249
907	StAbbs	1502215200	2017-08-08 18:00:00	2017-08-08 19:00:00	14.309	9.23457	111.244	0.99	9.23457	111.244
908	StAbbs	1502215800	2017-08-08 18:10:00	2017-08-08 19:10:00	14.343	9.24888	111.493	0.991	9.24888	111.493
909	StAbbs	1502216400	2017-08-08 18:20:00	2017-08-08 19:20:00	14.352	9.21335	111.085	0.991	9.21335	111.085
910	StAbbs	1502217000	2017-08-08 18:30:00	2017-08-08 19:30:00	14.369	9.24037	111.449	0.991	9.24037	111.449
911	StAbbs	1502217600	2017-08-08 18:40:00	2017-08-08 19:40:00	14.343	9.16375	110.467	0.99	9.16375	110.467
912	StAbbs	1502218200	2017-08-08 18:50:00	2017-08-08 19:50:00	14.343	9.17996	110.662	0.991	9.17996	110.662
913	StAbbs	1502218800	2017-08-08 19:00:00	2017-08-08 20:00:00	14.343	9.17267	110.574	0.992	9.17267	110.574
914	StAbbs	1502219400	2017-08-08 19:10:00	2017-08-08 20:10:00	14.352	9.12983	110.078	0.99	9.12983	110.078
915	StAbbs	1502220000	2017-08-08 19:20:00	2017-08-08 20:20:00	14.335	9.1547	110.34	0.99	9.1547	110.34
916	StAbbs	1502220600	2017-08-08 19:30:00	2017-08-08 20:30:00	14.317	9.11794	109.857	0.991	9.11794	109.857
917	StAbbs	1502221200	2017-08-08 19:40:00	2017-08-08 20:40:00	14.335	9.03876	108.943	0.99	9.03876	108.943
918	StAbbs	1502221800	2017-08-08 19:50:00	2017-08-08 20:50:00	14.343	8.95861	107.994	0.99	8.95861	107.994
919	StAbbs	1502222400	2017-08-08 20:00:00	2017-08-08 21:00:00	14.343	8.86861	106.909	0.99	8.86861	106.909
920	StAbbs	1502223000	2017-08-08 20:10:00	2017-08-08 21:10:00	14.343	8.73402	105.287	0.99	8.73402	105.287
921	StAbbs	1502223600	2017-08-08 20:20:00	2017-08-08 21:20:00	14.326	8.62026	103.88	0.99	8.62026	103.88
922	StAbbs	1502224200	2017-08-08 20:30:00	2017-08-08 21:30:00	14.317	8.45716	101.896	0.989	8.45716	101.896
923	StAbbs	1502224800	2017-08-08 20:40:00	2017-08-08 21:40:00	14.317	8.36149	100.743	0.991	8.36149	100.743
924	StAbbs	1502225400	2017-08-08 20:50:00	2017-08-08 21:50:00	14.283	8.22237	98.9991	0.99	8.22237	98.9991
925	StAbbs	1502226000	2017-08-08 21:00:00	2017-08-08 22:00:00	14.291	8.09196	97.4446	0.989	8.09196	97.4446
926	StAbbs	1502226600	2017-08-08 21:10:00	2017-08-08 22:10:00	14.283	8.02294	96.5978	0.991	8.02294	96.5978
927	StAbbs	1502227200	2017-08-08 21:20:00	2017-08-08 22:20:00	14.283	7.95808	95.8169	0.99	7.95808	95.8169
928	StAbbs	1502227800	2017-08-08 21:30:00	2017-08-08 22:30:00	14.291	7.88036	94.8964	0.989	7.88036	94.8964
929	StAbbs	1502228400	2017-08-08 21:40:00	2017-08-08 22:40:00	14.274	7.86067	94.6269	0.99	7.86067	94.6269
930	StAbbs	1502229000	2017-08-08 21:50:00	2017-08-08 22:50:00	14.274	7.85419	94.5489	0.99	7.85419	94.5489
931	StAbbs	1502229600	2017-08-08 22:00:00	2017-08-08 23:00:00	14.265	7.79326	93.7984	0.989	7.79326	93.7984
932	StAbbs	1502230200	2017-08-08 22:10:00	2017-08-08 23:10:00	14.257	7.8264	94.182	0.99	7.8264	94.182
933	StAbbs	1502230800	2017-08-08 22:20:00	2017-08-08 23:20:00	14.274	7.89715	95.0661	0.99	7.89715	95.0661
934	StAbbs	1502231400	2017-08-08 22:30:00	2017-08-08 23:30:00	14.248	7.95761	95.7436	0.99	7.95761	95.7436
935	StAbbs	1502232000	2017-08-08 22:40:00	2017-08-08 23:40:00	14.231	8.04655	96.7805	0.991	8.04655	96.7805
936	StAbbs	1502232600	2017-08-08 22:50:00	2017-08-08 23:50:00	14.231	8.00764	96.3125	0.99	8.00764	96.3125
937	StAbbs	1502233200	2017-08-08 23:00:00	2017-08-09 00:00:00	14.205	7.9473	95.5367	0.991	7.9473	95.5367
938	StAbbs	1502233800	2017-08-08 23:10:00	2017-08-09 00:10:00	14.187	7.84654	94.2912	0.99	7.84654	94.2912
939	StAbbs	1502234400	2017-08-08 23:20:00	2017-08-09 00:20:00	14.205	7.78761	93.617	0.99	7.78761	93.617
940	StAbbs	1502235000	2017-08-08 23:30:00	2017-08-09 00:30:00	14.187	7.81088	93.8626	0.99	7.81088	93.8626
941	StAbbs	1502235600	2017-08-08 23:40:00	2017-08-09 00:40:00	14.187	7.83763	94.184	0.991	7.83763	94.184
942	StAbbs	1502236200	2017-08-08 23:50:00	2017-08-09 00:50:00	14.179	7.78402	93.5247	0.99	7.78402	93.5247
943	StAbbs	1502236800	2017-08-09 00:00:00	2017-08-09 01:00:00	14.153	7.73504	92.8875	0.989	7.73504	92.8875
944	StAbbs	1502237400	2017-08-09 00:10:00	2017-08-09 01:10:00	14.144	7.73574	92.8789	0.99	7.73574	92.8789
945	StAbbs	1502238000	2017-08-09 00:20:00	2017-08-09 01:20:00	14.118	7.78483	93.4193	0.99	7.78483	93.4193
946	StAbbs	1502238600	2017-08-09 00:30:00	2017-08-09 01:30:00	14.092	7.78044	93.3175	0.989	7.78044	93.3175
947	StAbbs	1502239200	2017-08-09 00:40:00	2017-08-09 01:40:00	14.083	7.74628	92.8909	0.99	7.74628	92.8909
948	StAbbs	1502239800	2017-08-09 00:50:00	2017-08-09 01:50:00	14.049	7.78392	93.278	0.99	7.78392	93.278
949	StAbbs	1502240400	2017-08-09 01:00:00	2017-08-09 02:00:00	14.005	7.75578	92.8581	0.989	7.75578	92.8581
950	StAbbs	1502241000	2017-08-09 01:10:00	2017-08-09 02:10:00	14.023	7.71226	92.3707	0.99	7.71226	92.3707
951	StAbbs	1502241600	2017-08-09 01:20:00	2017-08-09 02:20:00	13.988	7.68992	92.0379	0.99	7.68992	92.0379
952	StAbbs	1502242200	2017-08-09 01:30:00	2017-08-09 02:30:00	13.979	7.67036	91.787	0.991	7.67036	91.787
953	StAbbs	1502242800	2017-08-09 01:40:00	2017-08-09 02:40:00	13.953	7.64652	91.4535	0.989	7.64652	91.4535
954	StAbbs	1502243400	2017-08-09 01:50:00	2017-08-09 02:50:00	13.927	7.68264	91.8371	0.99	7.68264	91.8371
955	StAbbs	1502244000	2017-08-09 02:00:00	2017-08-09 03:00:00	13.936	7.63171	91.245	0.988	7.63171	91.245
956	StAbbs	1502244600	2017-08-09 02:10:00	2017-08-09 03:10:00	13.892	7.75024	92.5794	0.99	7.75024	92.5794
957	StAbbs	1502245200	2017-08-09 02:20:00	2017-08-09 03:20:00	13.866	7.84063	93.6097	0.99	7.84063	93.6097
958	StAbbs	1502245800	2017-08-09 02:30:00	2017-08-09 03:30:00	13.849	7.85579	93.7584	0.989	7.85579	93.7584
959	StAbbs	1502246400	2017-08-09 02:40:00	2017-08-09 03:40:00	13.849	7.83392	93.4973	0.989	7.83392	93.4973
960	StAbbs	1502247000	2017-08-09 02:50:00	2017-08-09 03:50:00	13.849	7.84526	93.6327	0.991	7.84526	93.6327
961	StAbbs	1502247600	2017-08-09 03:00:00	2017-08-09 04:00:00	13.788	7.82662	93.2945	0.989	7.82662	93.2945
962	StAbbs	1502248200	2017-08-09 03:10:00	2017-08-09 04:10:00	13.788	7.83391	93.3814	0.989	7.83391	93.3814
963	StAbbs	1502248800	2017-08-09 03:20:00	2017-08-09 04:20:00	13.788	7.84282	93.4876	0.989	7.84282	93.4876
964	StAbbs	1502249400	2017-08-09 03:30:00	2017-08-09 04:30:00	13.788	7.94651	94.7236	0.99	7.94651	94.7236
965	StAbbs	1502250000	2017-08-09 03:40:00	2017-08-09 04:40:00	13.788	8.01941	95.5926	0.991	8.01941	95.5926
966	StAbbs	1502250600	2017-08-09 03:50:00	2017-08-09 04:50:00	13.762	8.03121	95.6826	0.99	8.03121	95.6826
967	StAbbs	1502251200	2017-08-09 04:00:00	2017-08-09 05:00:00	13.692	8.03996	95.6505	0.99	8.03996	95.6505
968	StAbbs	1502251800	2017-08-09 04:10:00	2017-08-09 05:10:00	13.622	8.04223	95.5412	0.991	8.04223	95.5412
969	StAbbs	1502252400	2017-08-09 04:20:00	2017-08-09 05:20:00	13.57	8.01237	95.0854	0.989	8.01237	95.0854
970	StAbbs	1502253000	2017-08-09 04:30:00	2017-08-09 05:30:00	13.587	8.01422	95.1404	0.99	8.01422	95.1404
971	StAbbs	1502253600	2017-08-09 04:40:00	2017-08-09 05:40:00	13.57	8.0237	95.22	0.989	8.0237	95.22
972	StAbbs	1502254200	2017-08-09 04:50:00	2017-08-09 05:50:00	13.587	8.01422	95.1404	0.99	8.01422	95.1404
973	StAbbs	1502254800	2017-08-09 05:00:00	2017-08-09 06:00:00	13.57	7.97674	94.6626	0.989	7.97674	94.6626
974	StAbbs	1502255400	2017-08-09 05:10:00	2017-08-09 06:10:00	13.561	7.97014	94.5669	0.99	7.97014	94.5669
975	StAbbs	1502256000	2017-08-09 05:20:00	2017-08-09 06:20:00	13.57	7.96297	94.4993	0.99	7.96297	94.4993
976	StAbbs	1502256600	2017-08-09 05:30:00	2017-08-09 06:30:00	13.579	7.9882	94.816	0.99	7.9882	94.816
977	StAbbs	1502257200	2017-08-09 05:40:00	2017-08-09 06:40:00	13.596	7.98195	94.7748	0.989	7.98195	94.7748
978	StAbbs	1502257800	2017-08-09 05:50:00	2017-08-09 06:50:00	13.587	7.97616	94.6886	0.989	7.97616	94.6886
979	StAbbs	1502258400	2017-08-09 06:00:00	2017-08-09 07:00:00	13.605	7.98774	94.861	0.99	7.98774	94.861
980	StAbbs	1502259000	2017-08-09 06:10:00	2017-08-09 07:10:00	13.614	7.95062	94.4374	0.988	7.95062	94.4374
981	StAbbs	1502259600	2017-08-09 06:20:00	2017-08-09 07:20:00	13.622	7.91995	94.0885	0.989	7.91995	94.0885
982	StAbbs	1502260200	2017-08-09 06:30:00	2017-08-09 07:30:00	13.587	7.93648	94.2176	0.989	7.93648	94.2176
983	StAbbs	1502260800	2017-08-09 06:40:00	2017-08-09 07:40:00	13.596	7.98843	94.8517	0.989	7.98843	94.8517
984	StAbbs	1502261400	2017-08-09 06:50:00	2017-08-09 07:50:00	13.596	8.02325	95.2651	0.99	8.02325	95.2651
985	StAbbs	1502262000	2017-08-09 07:00:00	2017-08-09 08:00:00	13.579	8.08132	95.9213	0.99	8.08132	95.9213
986	StAbbs	1502262600	2017-08-09 07:10:00	2017-08-09 08:10:00	13.605	8.15537	96.8516	0.99	8.15537	96.8516
987	StAbbs	1502263200	2017-08-09 07:20:00	2017-08-09 08:20:00	13.605	8.2161	97.5729	0.989	8.2161	97.5729
988	StAbbs	1502263800	2017-08-09 07:30:00	2017-08-09 08:30:00	13.614	8.26239	98.1406	0.988	8.26239	98.1406
989	StAbbs	1502264400	2017-08-09 07:40:00	2017-08-09 08:40:00	13.631	8.29745	98.5913	0.989	8.29745	98.5913
990	StAbbs	1502265000	2017-08-09 07:50:00	2017-08-09 08:50:00	13.622	8.38397	99.601	0.989	8.38397	99.601
991	StAbbs	1502265600	2017-08-09 08:00:00	2017-08-09 09:00:00	13.666	8.44049	100.362	0.99	8.44049	100.362
992	StAbbs	1502266200	2017-08-09 08:10:00	2017-08-09 09:10:00	13.648	8.53984	101.506	0.99	8.53984	101.506
993	StAbbs	1502266800	2017-08-09 08:20:00	2017-08-09 09:20:00	13.657	8.5999	102.239	0.991	8.5999	102.239
994	StAbbs	1502267400	2017-08-09 08:30:00	2017-08-09 09:30:00	13.675	8.68197	103.253	0.992	8.68197	103.253
995	StAbbs	1502268000	2017-08-09 08:40:00	2017-08-09 09:40:00	13.683	8.68127	103.261	0.99	8.68127	103.261
996	StAbbs	1502268600	2017-08-09 08:50:00	2017-08-09 09:50:00	13.744	8.72673	103.931	0.991	8.72673	103.931
997	StAbbs	1502269200	2017-08-09 09:00:00	2017-08-09 10:00:00	13.718	8.72634	103.871	0.989	8.72634	103.871
998	StAbbs	1502269800	2017-08-09 09:10:00	2017-08-09 10:10:00	13.736	8.74119	104.086	0.99	8.74119	104.086
999	StAbbs	1502270400	2017-08-09 09:20:00	2017-08-09 10:20:00	13.753	8.79653	104.781	0.989	8.79653	104.781
1000	StAbbs	1502271000	2017-08-09 09:30:00	2017-08-09 10:30:00	13.779	8.86334	105.633	0.99	8.86334	105.633
1001	StAbbs	1502271600	2017-08-09 09:40:00	2017-08-09 10:40:00	13.831	8.96863	107.001	0.991	8.96863	107.001
1002	StAbbs	1502272200	2017-08-09 09:50:00	2017-08-09 10:50:00	13.84	8.9388	106.664	0.99	8.9388	106.664
1003	StAbbs	1502272800	2017-08-09 10:00:00	2017-08-09 11:00:00	13.875	8.93366	106.679	0.989	8.93366	106.679
1004	StAbbs	1502273400	2017-08-09 10:10:00	2017-08-09 11:10:00	13.892	9.0198	107.745	0.99	9.0198	107.745
1005	StAbbs	1502274000	2017-08-09 10:20:00	2017-08-09 11:20:00	13.901	9.13904	109.189	0.992	9.13904	109.189
1006	StAbbs	1502274600	2017-08-09 10:30:00	2017-08-09 11:30:00	13.953	9.20143	110.05	0.99	9.20143	110.05
1007	StAbbs	1502275200	2017-08-09 10:40:00	2017-08-09 11:40:00	13.97	9.22276	110.344	0.99	9.22276	110.344
1008	StAbbs	1502275800	2017-08-09 10:50:00	2017-08-09 11:50:00	14.005	9.26788	110.962	0.989	9.26788	110.962
1009	StAbbs	1502276400	2017-08-09 11:00:00	2017-08-09 12:00:00	14.049	9.41121	112.779	0.988	9.41121	112.779
1010	StAbbs	1502277000	2017-08-09 11:10:00	2017-08-09 12:10:00	14.066	9.51441	114.054	0.991	9.51441	114.054
1011	StAbbs	1502277600	2017-08-09 11:20:00	2017-08-09 12:20:00	14.075	9.51131	114.038	0.99	9.51131	114.038
1012	StAbbs	1502278200	2017-08-09 11:30:00	2017-08-09 12:30:00	14.101	9.48417	113.773	0.99	9.48417	113.773
1013	StAbbs	1502278800	2017-08-09 11:40:00	2017-08-09 12:40:00	14.109	9.35868	112.285	0.99	9.35868	112.285
1014	StAbbs	1502279400	2017-08-09 11:50:00	2017-08-09 12:50:00	14.066	9.08893	108.954	0.991	9.08893	108.954
1015	StAbbs	1502280000	2017-08-09 12:00:00	2017-08-09 13:00:00	14.092	8.97587	107.655	0.991	8.97587	107.655
1016	StAbbs	1502280600	2017-08-09 12:10:00	2017-08-09 13:10:00	14.092	8.88915	106.615	0.99	8.88915	106.615
1017	StAbbs	1502281200	2017-08-09 12:20:00	2017-08-09 13:20:00	14.066	8.70317	104.33	0.99	8.70317	104.33
1018	StAbbs	1502281800	2017-08-09 12:30:00	2017-08-09 13:30:00	14.031	8.59325	102.939	0.991	8.59325	102.939
1019	StAbbs	1502282400	2017-08-09 12:40:00	2017-08-09 13:40:00	14.023	8.53235	102.193	0.991	8.53235	102.193
1020	StAbbs	1502283000	2017-08-09 12:50:00	2017-08-09 13:50:00	14.005	8.48509	101.59	0.99	8.48509	101.59
1021	StAbbs	1502283600	2017-08-09 13:00:00	2017-08-09 14:00:00	14.057	8.45505	101.337	0.99	8.45505	101.337
1022	StAbbs	1502284200	2017-08-09 13:10:00	2017-08-09 14:10:00	14.075	8.40668	100.794	0.99	8.40668	100.794
1023	StAbbs	1502284800	2017-08-09 13:20:00	2017-08-09 14:20:00	14.083	8.38086	100.501	0.991	8.38086	100.501
1024	StAbbs	1502285400	2017-08-09 13:30:00	2017-08-09 14:30:00	14.109	8.35692	100.266	0.991	8.35692	100.266
1025	StAbbs	1502286000	2017-08-09 13:40:00	2017-08-09 14:40:00	14.109	8.33017	99.9453	0.989	8.33017	99.9453
1026	StAbbs	1502286600	2017-08-09 13:50:00	2017-08-09 14:50:00	14.135	8.30541	99.7006	0.989	8.30541	99.7006
1027	StAbbs	1502287200	2017-08-09 14:00:00	2017-08-09 15:00:00	14.109	8.30748	99.673	0.989	8.30748	99.673
1028	StAbbs	1502287800	2017-08-09 14:10:00	2017-08-09 15:10:00	14.144	8.27231	99.3213	0.988	8.27231	99.3213
1029	StAbbs	1502288400	2017-08-09 14:20:00	2017-08-09 15:20:00	14.127	8.27855	99.3621	0.99	8.27855	99.3621
1030	StAbbs	1502289000	2017-08-09 14:30:00	2017-08-09 15:30:00	14.127	8.25991	99.1384	0.988	8.25991	99.1384
1031	StAbbs	1502289600	2017-08-09 14:40:00	2017-08-09 15:40:00	14.118	8.33759	100.053	0.99	8.33759	100.053
1032	StAbbs	1502290200	2017-08-09 14:50:00	2017-08-09 15:50:00	14.127	8.29882	99.6053	0.99	8.29882	99.6053
1033	StAbbs	1502290800	2017-08-09 15:00:00	2017-08-09 16:00:00	14.118	8.29464	99.537	0.989	8.29464	99.537
1034	StAbbs	1502291400	2017-08-09 15:10:00	2017-08-09 16:10:00	14.118	8.31814	99.8191	0.99	8.31814	99.8191
1035	StAbbs	1502292000	2017-08-09 15:20:00	2017-08-09 16:20:00	14.101	8.32844	99.9083	0.988	8.32844	99.9083
1036	StAbbs	1502292600	2017-08-09 15:30:00	2017-08-09 16:30:00	14.092	8.33966	100.025	0.99	8.33966	100.025
1037	StAbbs	1502293200	2017-08-09 15:40:00	2017-08-09 16:40:00	14.092	8.32912	99.8983	0.99	8.32912	99.8983
1038	StAbbs	1502293800	2017-08-09 15:50:00	2017-08-09 16:50:00	14.083	8.33223	99.9175	0.989	8.33223	99.9175
1039	StAbbs	1502294400	2017-08-09 16:00:00	2017-08-09 17:00:00	14.109	8.3172	99.7897	0.99	8.3172	99.7897
1040	StAbbs	1502295000	2017-08-09 16:10:00	2017-08-09 17:10:00	14.101	8.29359	99.4902	0.99	8.29359	99.4902
1041	StAbbs	1502295600	2017-08-09 16:20:00	2017-08-09 17:20:00	14.109	8.33828	100.043	0.991	8.33828	100.043
1042	StAbbs	1502296200	2017-08-09 16:30:00	2017-08-09 17:30:00	14.083	8.24309	98.8484	0.988	8.24309	98.8484
1043	StAbbs	1502296800	2017-08-09 16:40:00	2017-08-09 17:40:00	14.101	8.24172	98.868	0.99	8.24172	98.868
1044	StAbbs	1502297400	2017-08-09 16:50:00	2017-08-09 17:50:00	14.075	8.27458	99.21	0.988	8.27458	99.21
1045	StAbbs	1502298000	2017-08-09 17:00:00	2017-08-09 18:00:00	14.066	8.28175	99.2779	0.991	8.28175	99.2779
1046	StAbbs	1502298600	2017-08-09 17:10:00	2017-08-09 18:10:00	14.075	8.25594	98.9865	0.99	8.25594	98.9865
1047	StAbbs	1502299200	2017-08-09 17:20:00	2017-08-09 18:20:00	14.066	8.26392	99.0641	0.989	8.26392	99.0641
1048	StAbbs	1502299800	2017-08-09 17:30:00	2017-08-09 18:30:00	14.04	8.28462	99.2601	0.99	8.28462	99.2601
1049	StAbbs	1502300400	2017-08-09 17:40:00	2017-08-09 18:40:00	14.04	8.27895	99.1921	0.989	8.27895	99.1921
1050	StAbbs	1502301000	2017-08-09 17:50:00	2017-08-09 18:50:00	14.04	8.21736	98.4542	0.989	8.21736	98.4542
1051	StAbbs	1502301600	2017-08-09 18:00:00	2017-08-09 19:00:00	14.031	8.19697	98.1921	0.989	8.19697	98.1921
1052	StAbbs	1502302200	2017-08-09 18:10:00	2017-08-09 19:10:00	14.04	8.22303	98.5222	0.991	8.22303	98.5222
1053	StAbbs	1502302800	2017-08-09 18:20:00	2017-08-09 19:20:00	14.023	8.15796	97.7089	0.99	8.15796	97.7089
1054	StAbbs	1502303400	2017-08-09 18:30:00	2017-08-09 19:30:00	13.953	8.15213	97.5007	0.989	8.15213	97.5007
1055	StAbbs	1502304000	2017-08-09 18:40:00	2017-08-09 19:40:00	13.953	8.12944	97.2293	0.99	8.12944	97.2293
1056	StAbbs	1502304600	2017-08-09 18:50:00	2017-08-09 19:50:00	13.944	8.07665	96.5803	0.989	8.07665	96.5803
1057	StAbbs	1502305200	2017-08-09 19:00:00	2017-08-09 20:00:00	13.953	8.09379	96.8029	0.99	8.09379	96.8029
1058	StAbbs	1502305800	2017-08-09 19:10:00	2017-08-09 20:10:00	13.918	8.07791	96.5445	0.991	8.07791	96.5445
1059	StAbbs	1502306400	2017-08-09 19:20:00	2017-08-09 20:20:00	13.901	8.03798	96.0341	0.989	8.03798	96.0341
1060	StAbbs	1502307000	2017-08-09 19:30:00	2017-08-09 20:30:00	13.884	8.08068	96.511	0.991	8.08068	96.511
1061	StAbbs	1502307600	2017-08-09 19:40:00	2017-08-09 20:40:00	13.884	7.98913	95.4176	0.989	7.98913	95.4176
1062	StAbbs	1502308200	2017-08-09 19:50:00	2017-08-09 20:50:00	13.857	7.9353	94.7226	0.99	7.9353	94.7226
1063	StAbbs	1502308800	2017-08-09 20:00:00	2017-08-09 21:00:00	13.866	7.91354	94.4802	0.991	7.91354	94.4802
1064	StAbbs	1502309400	2017-08-09 20:10:00	2017-08-09 21:10:00	13.84	7.82813	93.4111	0.99	7.82813	93.4111
1065	StAbbs	1502310000	2017-08-09 20:20:00	2017-08-09 21:20:00	13.84	7.76089	92.6088	0.99	7.76089	92.6088
1066	StAbbs	1502310600	2017-08-09 20:30:00	2017-08-09 21:30:00	13.823	7.72826	92.1876	0.99	7.72826	92.1876
1067	StAbbs	1502311200	2017-08-09 20:40:00	2017-08-09 21:40:00	13.823	7.69505	91.7914	0.99	7.69505	91.7914
1068	StAbbs	1502311800	2017-08-09 20:50:00	2017-08-09 21:50:00	13.814	7.62445	90.9327	0.99	7.62445	90.9327
1069	StAbbs	1502312400	2017-08-09 21:00:00	2017-08-09 22:00:00	13.823	7.55976	90.1776	0.99	7.55976	90.1776
1070	StAbbs	1502313000	2017-08-09 21:10:00	2017-08-09 22:10:00	13.814	7.51833	89.667	0.99	7.51833	89.667
1071	StAbbs	1502313600	2017-08-09 21:20:00	2017-08-09 22:20:00	13.77	7.50643	89.445	0.989	7.50643	89.445
1072	StAbbs	1502314200	2017-08-09 21:30:00	2017-08-09 22:30:00	13.77	7.48294	89.1651	0.99	7.48294	89.1651
1073	StAbbs	1502314800	2017-08-09 21:40:00	2017-08-09 22:40:00	13.797	7.45493	88.8801	0.99	7.45493	88.8801
1074	StAbbs	1502315400	2017-08-09 21:50:00	2017-08-09 22:50:00	13.753	7.45518	88.8036	0.989	7.45518	88.8036
1075	StAbbs	1502316000	2017-08-09 22:00:00	2017-08-09 23:00:00	13.753	7.41954	88.3791	0.989	7.41954	88.3791
1076	StAbbs	1502316600	2017-08-09 22:10:00	2017-08-09 23:10:00	13.779	7.40529	88.256	0.99	7.40529	88.256
1077	StAbbs	1502317200	2017-08-09 22:20:00	2017-08-09 23:20:00	13.736	7.42742	88.4424	0.99	7.42742	88.4424
1078	StAbbs	1502317800	2017-08-09 22:30:00	2017-08-09 23:30:00	13.744	7.43319	88.5255	0.989	7.43319	88.5255
1079	StAbbs	1502318400	2017-08-09 22:40:00	2017-08-09 23:40:00	13.736	7.45658	88.7896	0.991	7.45658	88.7896
1080	StAbbs	1502319000	2017-08-09 22:50:00	2017-08-09 23:50:00	13.753	7.40577	88.215	0.989	7.40577	88.215
1081	StAbbs	1502319600	2017-08-09 23:00:00	2017-08-10 00:00:00	13.736	7.40393	88.1627	0.99	7.40393	88.1627
1082	StAbbs	1502320200	2017-08-09 23:10:00	2017-08-10 00:10:00	13.736	7.41365	88.2784	0.988	7.41365	88.2784
1083	StAbbs	1502320800	2017-08-09 23:20:00	2017-08-10 00:20:00	13.709	7.4862	89.0933	0.989	7.4862	89.0933
1084	StAbbs	1502321400	2017-08-09 23:30:00	2017-08-10 00:30:00	13.701	7.6246	90.7256	0.99	7.6246	90.7256
1085	StAbbs	1502322000	2017-08-09 23:40:00	2017-08-10 00:40:00	13.692	7.67955	91.3628	0.99	7.67955	91.3628
1086	StAbbs	1502322600	2017-08-09 23:50:00	2017-08-10 00:50:00	13.675	7.73359	91.9738	0.99	7.73359	91.9738
1087	StAbbs	1502323200	2017-08-10 00:00:00	2017-08-10 01:00:00	13.666	7.75696	92.2348	0.99	7.75696	92.2348
1088	StAbbs	1502323800	2017-08-10 00:10:00	2017-08-10 01:10:00	13.657	7.76737	92.3416	0.988	7.76737	92.3416
1089	StAbbs	1502324400	2017-08-10 00:20:00	2017-08-10 01:20:00	13.648	7.82718	93.0356	0.99	7.82718	93.0356
1090	StAbbs	1502325000	2017-08-10 00:30:00	2017-08-10 01:30:00	13.64	7.90805	93.9816	0.989	7.90805	93.9816
1091	StAbbs	1502325600	2017-08-10 00:40:00	2017-08-10 01:40:00	13.631	7.92008	94.1072	0.99	7.92008	94.1072
1092	StAbbs	1502326200	2017-08-10 00:50:00	2017-08-10 01:50:00	13.614	7.95629	94.5047	0.99	7.95629	94.5047
1093	StAbbs	1502326800	2017-08-10 01:00:00	2017-08-10 02:00:00	13.605	7.9343	94.2262	0.989	7.9343	94.2262
1094	StAbbs	1502327400	2017-08-10 01:10:00	2017-08-10 02:10:00	13.57	8.00427	94.9893	0.99	8.00427	94.9893
1095	StAbbs	1502328000	2017-08-10 01:20:00	2017-08-10 02:20:00	13.579	8.00925	95.0659	0.991	8.00925	95.0659
1096	StAbbs	1502328600	2017-08-10 01:30:00	2017-08-10 02:30:00	13.579	7.97281	94.6334	0.989	7.97281	94.6334
1097	StAbbs	1502329200	2017-08-10 01:40:00	2017-08-10 02:40:00	13.579	7.95014	94.3643	0.989	7.95014	94.3643
1098	StAbbs	1502329800	2017-08-10 01:50:00	2017-08-10 02:50:00	13.579	8.00034	94.9602	0.99	8.00034	94.9602
1099	StAbbs	1502330400	2017-08-10 02:00:00	2017-08-10 03:00:00	13.561	8.00253	94.9512	0.99	8.00253	94.9512
1100	StAbbs	1502331000	2017-08-10 02:10:00	2017-08-10 03:10:00	13.579	8.01168	95.0948	0.989	8.01168	95.0948
1101	StAbbs	1502331600	2017-08-10 02:20:00	2017-08-10 03:20:00	13.579	8.03273	95.3447	0.99	8.03273	95.3447
1102	StAbbs	1502332200	2017-08-10 02:30:00	2017-08-10 03:30:00	13.596	8.03297	95.3805	0.99	8.03297	95.3805
1103	StAbbs	1502332800	2017-08-10 02:40:00	2017-08-10 03:40:00	13.57	8.06662	95.7293	0.989	8.06662	95.7293
1104	StAbbs	1502333400	2017-08-10 02:50:00	2017-08-10 03:50:00	13.57	8.08281	95.9215	0.989	8.08281	95.9215
1105	StAbbs	1502334000	2017-08-10 03:00:00	2017-08-10 04:00:00	13.579	8.13314	96.5365	0.99	8.13314	96.5365
1106	StAbbs	1502334600	2017-08-10 03:10:00	2017-08-10 04:10:00	13.561	8.12156	96.3635	0.991	8.12156	96.3635
1107	StAbbs	1502335200	2017-08-10 03:20:00	2017-08-10 04:20:00	13.561	8.06649	95.7102	0.989	8.06649	95.7102
1108	StAbbs	1502335800	2017-08-10 03:30:00	2017-08-10 04:30:00	13.579	8.06917	95.7772	0.99	8.06917	95.7772
1109	StAbbs	1502336400	2017-08-10 03:40:00	2017-08-10 04:40:00	13.579	8.04893	95.5369	0.991	8.04893	95.5369
1110	StAbbs	1502337000	2017-08-10 03:50:00	2017-08-10 04:50:00	13.579	8.07079	95.7964	0.99	8.07079	95.7964
1111	StAbbs	1502337600	2017-08-10 04:00:00	2017-08-10 05:00:00	13.622	8.10378	96.2723	0.991	8.10378	96.2723
1112	StAbbs	1502338200	2017-08-10 04:10:00	2017-08-10 05:10:00	13.596	8.07184	95.842	0.989	8.07184	95.842
1113	StAbbs	1502338800	2017-08-10 04:20:00	2017-08-10 05:20:00	13.622	8.1054	96.2916	0.991	8.1054	96.2916
1114	StAbbs	1502339400	2017-08-10 04:30:00	2017-08-10 05:30:00	13.648	8.04745	95.6539	0.99	8.04745	95.6539
1115	StAbbs	1502340000	2017-08-10 04:40:00	2017-08-10 05:40:00	13.64	8.0109	95.2039	0.989	8.0109	95.2039
1116	StAbbs	1502340600	2017-08-10 04:50:00	2017-08-10 05:50:00	13.622	8.03009	95.3969	0.989	8.03009	95.3969
1117	StAbbs	1502341200	2017-08-10 05:00:00	2017-08-10 06:00:00	13.579	8.06512	95.7291	0.988	8.06512	95.7291
1118	StAbbs	1502341800	2017-08-10 05:10:00	2017-08-10 06:10:00	13.587	8.08305	95.9575	0.99	8.08305	95.9575
1119	StAbbs	1502342400	2017-08-10 05:20:00	2017-08-10 06:20:00	13.579	8.06512	95.7291	0.989	8.06512	95.7291
1120	StAbbs	1502343000	2017-08-10 05:30:00	2017-08-10 06:30:00	13.561	8.10293	96.1425	0.991	8.10293	96.1425
1121	StAbbs	1502343600	2017-08-10 05:40:00	2017-08-10 06:40:00	13.552	8.11009	96.2098	0.99	8.11009	96.2098
1122	StAbbs	1502344200	2017-08-10 05:50:00	2017-08-10 06:50:00	13.544	8.18123	97.0379	0.991	8.18123	97.0379
1123	StAbbs	1502344800	2017-08-10 06:00:00	2017-08-10 07:00:00	13.518	8.1501	96.6174	0.989	8.1501	96.6174
1124	StAbbs	1502345400	2017-08-10 06:10:00	2017-08-10 07:10:00	13.518	8.12419	96.3102	0.989	8.12419	96.3102
1125	StAbbs	1502346000	2017-08-10 06:20:00	2017-08-10 07:20:00	13.526	8.13807	96.4905	0.989	8.13807	96.4905
1126	StAbbs	1502346600	2017-08-10 06:30:00	2017-08-10 07:30:00	13.526	8.14374	96.5577	0.989	8.14374	96.5577
1127	StAbbs	1502347200	2017-08-10 06:40:00	2017-08-10 07:40:00	13.535	8.16653	96.8458	0.99	8.16653	96.8458
1128	StAbbs	1502347800	2017-08-10 06:50:00	2017-08-10 07:50:00	13.552	8.14572	96.6325	0.988	8.14572	96.6325
1129	StAbbs	1502348400	2017-08-10 07:00:00	2017-08-10 08:00:00	13.552	8.29471	98.3999	0.989	8.29471	98.3999
1130	StAbbs	1502349000	2017-08-10 07:10:00	2017-08-10 08:10:00	13.561	8.32803	98.8134	0.989	8.32803	98.8134
1131	StAbbs	1502349600	2017-08-10 07:20:00	2017-08-10 08:20:00	13.552	8.37244	99.3221	0.99	8.37244	99.3221
1132	StAbbs	1502350200	2017-08-10 07:30:00	2017-08-10 08:30:00	13.57	8.42209	99.9478	0.988	8.42209	99.9478
1133	StAbbs	1502350800	2017-08-10 07:40:00	2017-08-10 08:40:00	13.587	8.46688	100.514	0.989	8.46688	100.514
1134	StAbbs	1502351400	2017-08-10 07:50:00	2017-08-10 08:50:00	13.614	8.57011	101.796	0.99	8.57011	101.796
1135	StAbbs	1502352000	2017-08-10 08:00:00	2017-08-10 09:00:00	13.622	8.64068	102.651	0.989	8.64068	102.651
1136	StAbbs	1502352600	2017-08-10 08:10:00	2017-08-10 09:10:00	13.64	8.80454	104.636	0.99	8.80454	104.636
1137	StAbbs	1502353200	2017-08-10 08:20:00	2017-08-10 09:20:00	13.657	8.9862	106.832	0.99	8.9862	106.832
1138	StAbbs	1502353800	2017-08-10 08:30:00	2017-08-10 09:30:00	13.736	9.1316	108.735	0.99	9.1316	108.735
1139	StAbbs	1502354400	2017-08-10 08:40:00	2017-08-10 09:40:00	13.753	9.26713	110.387	0.991	9.26713	110.387
1140	StAbbs	1502355000	2017-08-10 08:50:00	2017-08-10 09:50:00	13.779	9.27402	110.528	0.99	9.27402	110.528
1141	StAbbs	1502355600	2017-08-10 09:00:00	2017-08-10 10:00:00	13.788	9.3576	111.544	0.99	9.3576	111.544
1142	StAbbs	1502356200	2017-08-10 09:10:00	2017-08-10 10:10:00	13.823	9.42621	112.442	0.991	9.42621	112.442
1143	StAbbs	1502356800	2017-08-10 09:20:00	2017-08-10 10:20:00	13.857	9.45106	112.816	0.991	9.45106	112.816
1144	StAbbs	1502357400	2017-08-10 09:30:00	2017-08-10 10:30:00	13.884	9.4515	112.883	0.989	9.4515	112.883
1145	StAbbs	1502358000	2017-08-10 09:40:00	2017-08-10 10:40:00	13.91	9.5459	114.071	0.99	9.5459	114.071
1146	StAbbs	1502358600	2017-08-10 09:50:00	2017-08-10 10:50:00	13.953	9.6171	115.022	0.99	9.6171	115.022
1147	StAbbs	1502359200	2017-08-10 10:00:00	2017-08-10 11:00:00	14.014	9.65132	115.574	0.991	9.65132	115.574
1148	StAbbs	1502359800	2017-08-10 10:10:00	2017-08-10 11:10:00	14.023	9.55747	114.471	0.989	9.55747	114.471
1149	StAbbs	1502360400	2017-08-10 10:20:00	2017-08-10 11:20:00	14.031	9.53491	114.219	0.988	9.53491	114.219
1150	StAbbs	1502361000	2017-08-10 10:30:00	2017-08-10 11:30:00	14.057	9.7039	116.305	0.991	9.7039	116.305
1151	StAbbs	1502361600	2017-08-10 10:40:00	2017-08-10 11:40:00	14.083	9.83076	117.887	0.99	9.83076	117.887
1152	StAbbs	1502362200	2017-08-10 10:50:00	2017-08-10 11:50:00	14.118	9.90429	118.853	0.992	9.90429	118.853
1153	StAbbs	1502362800	2017-08-10 11:00:00	2017-08-10 12:00:00	14.153	10.0184	120.307	0.991	10.0184	120.307
1154	StAbbs	1502363400	2017-08-10 11:10:00	2017-08-10 12:10:00	14.187	10.2062	122.647	0.991	10.2062	122.647
1155	StAbbs	1502364000	2017-08-10 11:20:00	2017-08-10 12:20:00	14.213	10.3047	123.896	0.993	10.3047	123.896
1156	StAbbs	1502364600	2017-08-10 11:30:00	2017-08-10 12:30:00	14.265	10.3859	125.003	0.991	10.3859	125.003
1157	StAbbs	1502365200	2017-08-10 11:40:00	2017-08-10 12:40:00	14.291	10.5833	127.446	0.99	10.5833	127.446
1158	StAbbs	1502365800	2017-08-10 11:50:00	2017-08-10 12:50:00	14.343	10.7546	129.644	0.991	10.7546	129.644
1159	StAbbs	1502366400	2017-08-10 12:00:00	2017-08-10 13:00:00	14.335	10.8744	131.067	0.991	10.8744	131.067
1160	StAbbs	1502367000	2017-08-10 12:10:00	2017-08-10 13:10:00	14.369	10.9456	132.015	0.991	10.9456	132.015
1161	StAbbs	1502367600	2017-08-10 12:20:00	2017-08-10 13:20:00	14.378	10.9498	132.09	0.99	10.9498	132.09
1162	StAbbs	1502368200	2017-08-10 12:30:00	2017-08-10 13:30:00	14.387	10.8908	131.402	0.99	10.8908	131.402
1163	StAbbs	1502368800	2017-08-10 12:40:00	2017-08-10 13:40:00	14.413	10.7737	130.057	0.991	10.7737	130.057
1164	StAbbs	1502369400	2017-08-10 12:50:00	2017-08-10 13:50:00	14.395	10.6695	128.754	0.991	10.6695	128.754
1165	StAbbs	1502370000	2017-08-10 13:00:00	2017-08-10 14:00:00	14.361	10.5222	126.888	0.991	10.5222	126.888
1166	StAbbs	1502370600	2017-08-10 13:10:00	2017-08-10 14:10:00	14.352	10.4401	125.876	0.99	10.4401	125.876
1167	StAbbs	1502371200	2017-08-10 13:20:00	2017-08-10 14:20:00	14.343	10.4124	125.519	0.991	10.4124	125.519
1168	StAbbs	1502371800	2017-08-10 13:30:00	2017-08-10 14:30:00	14.361	10.3738	125.099	0.991	10.3738	125.099
1169	StAbbs	1502372400	2017-08-10 13:40:00	2017-08-10 14:40:00	14.361	10.3365	124.649	0.991	10.3365	124.649
1170	StAbbs	1502373000	2017-08-10 13:50:00	2017-08-10 14:50:00	14.387	10.2891	124.143	0.989	10.2891	124.143
1171	StAbbs	1502373600	2017-08-10 14:00:00	2017-08-10 15:00:00	14.343	10.17	122.597	0.99	10.17	122.597
1172	StAbbs	1502374200	2017-08-10 14:10:00	2017-08-10 15:10:00	14.283	9.93138	119.576	0.989	9.93138	119.576
1173	StAbbs	1502374800	2017-08-10 14:20:00	2017-08-10 15:20:00	14.239	9.78229	117.676	0.991	9.78229	117.676
1174	StAbbs	1502375400	2017-08-10 14:30:00	2017-08-10 15:30:00	14.257	9.58802	115.381	0.99	9.58802	115.381
1175	StAbbs	1502376000	2017-08-10 14:40:00	2017-08-10 15:40:00	14.274	9.44318	113.677	0.988	9.44318	113.677
1176	StAbbs	1502376600	2017-08-10 14:50:00	2017-08-10 15:50:00	14.317	9.39198	113.159	0.991	9.39198	113.159
1177	StAbbs	1502377200	2017-08-10 15:00:00	2017-08-10 16:00:00	14.317	9.33523	112.475	0.991	9.33523	112.475
1178	StAbbs	1502377800	2017-08-10 15:10:00	2017-08-10 16:10:00	14.326	9.23564	111.295	0.988	9.23564	111.295
1179	StAbbs	1502378400	2017-08-10 15:20:00	2017-08-10 16:20:00	14.343	9.23915	111.376	0.991	9.23915	111.376
1180	StAbbs	1502379000	2017-08-10 15:30:00	2017-08-10 16:30:00	14.387	9.23579	111.434	0.99	9.23579	111.434
1181	StAbbs	1502379600	2017-08-10 15:40:00	2017-08-10 16:40:00	14.404	9.20037	111.045	0.99	9.20037	111.045
1182	StAbbs	1502380200	2017-08-10 15:50:00	2017-08-10 16:50:00	14.404	9.15983	110.555	0.99	9.15983	110.555
1183	StAbbs	1502380800	2017-08-10 16:00:00	2017-08-10 17:00:00	14.404	9.03738	109.077	0.99	9.03738	109.077
1184	StAbbs	1502381400	2017-08-10 16:10:00	2017-08-10 17:10:00	14.378	8.94536	107.91	0.988	8.94536	107.91
1185	StAbbs	1502382000	2017-08-10 16:20:00	2017-08-10 17:20:00	14.387	8.89522	107.325	0.99	8.89522	107.325
1186	StAbbs	1502382600	2017-08-10 16:30:00	2017-08-10 17:30:00	14.395	8.83534	106.62	0.989	8.83534	106.62
1187	StAbbs	1502383200	2017-08-10 16:40:00	2017-08-10 17:40:00	14.395	8.80128	106.209	0.989	8.80128	106.209
1188	StAbbs	1502383800	2017-08-10 16:50:00	2017-08-10 17:50:00	14.404	8.7779	105.946	0.99	8.7779	105.946
1189	StAbbs	1502384400	2017-08-10 17:00:00	2017-08-10 18:00:00	14.387	8.70142	104.987	0.989	8.70142	104.987
1190	StAbbs	1502385000	2017-08-10 17:10:00	2017-08-10 18:10:00	14.369	8.69467	104.867	0.989	8.69467	104.867
1191	StAbbs	1502385600	2017-08-10 17:20:00	2017-08-10 18:20:00	14.326	8.72485	105.14	0.988	8.72485	105.14
1192	StAbbs	1502386200	2017-08-10 17:30:00	2017-08-10 18:30:00	14.309	8.69298	104.72	0.989	8.69298	104.72
1193	StAbbs	1502386800	2017-08-10 17:40:00	2017-08-10 18:40:00	14.326	8.69404	104.769	0.99	8.69404	104.769
1194	StAbbs	1502387400	2017-08-10 17:50:00	2017-08-10 18:50:00	14.361	8.67753	104.644	0.989	8.67753	104.644
1195	StAbbs	1502388000	2017-08-10 18:00:00	2017-08-10 19:00:00	14.369	8.59656	103.684	0.989	8.59656	103.684
1196	StAbbs	1502388600	2017-08-10 18:10:00	2017-08-10 19:10:00	14.369	8.58197	103.508	0.99	8.58197	103.508
1197	StAbbs	1502389200	2017-08-10 18:20:00	2017-08-10 19:20:00	14.378	8.55777	103.235	0.99	8.55777	103.235
1198	StAbbs	1502389800	2017-08-10 18:30:00	2017-08-10 19:30:00	14.352	8.52172	102.746	0.989	8.52172	102.746
1199	StAbbs	1502390400	2017-08-10 18:40:00	2017-08-10 19:40:00	14.378	8.48479	102.354	0.989	8.48479	102.354
1200	StAbbs	1502391000	2017-08-10 18:50:00	2017-08-10 19:50:00	14.352	8.47388	102.169	0.989	8.47388	102.169
1201	StAbbs	1502391600	2017-08-10 19:00:00	2017-08-10 20:00:00	14.343	8.45591	101.934	0.988	8.45591	101.934
1202	StAbbs	1502392200	2017-08-10 19:10:00	2017-08-10 20:10:00	14.335	8.42661	101.564	0.99	8.42661	101.564
1203	StAbbs	1502392800	2017-08-10 19:20:00	2017-08-10 20:20:00	14.343	8.4024	101.289	0.989	8.4024	101.289
1204	StAbbs	1502393400	2017-08-10 19:30:00	2017-08-10 20:30:00	14.343	8.25159	99.471	0.99	8.25159	99.471
1205	StAbbs	1502394000	2017-08-10 19:40:00	2017-08-10 20:40:00	14.335	8.25148	99.4536	0.989	8.25148	99.4536
1206	StAbbs	1502394600	2017-08-10 19:50:00	2017-08-10 20:50:00	14.343	8.15753	98.3372	0.989	8.15753	98.3372
1207	StAbbs	1502395200	2017-08-10 20:00:00	2017-08-10 21:00:00	14.309	8.11977	97.815	0.99	8.11977	97.815
1208	StAbbs	1502395800	2017-08-10 20:10:00	2017-08-10 21:10:00	14.3	8.04911	96.9462	0.99	8.04911	96.9462
1209	StAbbs	1502396400	2017-08-10 20:20:00	2017-08-10 21:20:00	14.291	7.97602	96.0484	0.988	7.97602	96.0484
1210	StAbbs	1502397000	2017-08-10 20:30:00	2017-08-10 21:30:00	14.291	7.92333	95.4138	0.99	7.92333	95.4138
1211	StAbbs	1502397600	2017-08-10 20:40:00	2017-08-10 21:40:00	14.257	7.85477	94.5235	0.99	7.85477	94.5235
1212	StAbbs	1502398200	2017-08-10 20:50:00	2017-08-10 21:50:00	14.248	7.76304	93.4027	0.99	7.76304	93.4027
1213	StAbbs	1502398800	2017-08-10 21:00:00	2017-08-10 22:00:00	14.239	7.65268	92.0581	0.989	7.65268	92.0581
1214	StAbbs	1502399400	2017-08-10 21:10:00	2017-08-10 22:10:00	14.239	7.53432	90.6343	0.99	7.53432	90.6343
1215	StAbbs	1502400000	2017-08-10 21:20:00	2017-08-10 22:20:00	14.205	7.43255	89.3488	0.99	7.43255	89.3488
1216	StAbbs	1502400600	2017-08-10 21:30:00	2017-08-10 22:30:00	14.205	7.33771	88.2087	0.991	7.33771	88.2087
1217	StAbbs	1502401200	2017-08-10 21:40:00	2017-08-10 22:40:00	14.179	7.20526	86.571	0.989	7.20526	86.571
1218	StAbbs	1502401800	2017-08-10 21:50:00	2017-08-10 22:50:00	14.196	7.10577	85.4049	0.99	7.10577	85.4049
1219	StAbbs	1502402400	2017-08-10 22:00:00	2017-08-10 23:00:00	14.187	7.01244	84.2679	0.989	7.01244	84.2679
1220	StAbbs	1502403000	2017-08-10 22:10:00	2017-08-10 23:10:00	14.161	6.93837	83.334	0.99	6.93837	83.334
1221	StAbbs	1502403600	2017-08-10 22:20:00	2017-08-10 23:20:00	14.153	6.86127	82.3947	0.989	6.86127	82.3947
1222	StAbbs	1502404200	2017-08-10 22:30:00	2017-08-10 23:30:00	14.144	6.80281	81.6778	0.989	6.80281	81.6778
1223	StAbbs	1502404800	2017-08-10 22:40:00	2017-08-10 23:40:00	14.135	6.78407	81.4379	0.99	6.78407	81.4379
1224	StAbbs	1502405400	2017-08-10 22:50:00	2017-08-10 23:50:00	14.118	6.79116	81.4951	0.99	6.79116	81.4951
1225	StAbbs	1502406000	2017-08-10 23:00:00	2017-08-11 00:00:00	14.127	6.73777	80.8691	0.991	6.73777	80.8691
1226	StAbbs	1502406600	2017-08-10 23:10:00	2017-08-11 00:10:00	14.127	6.7013	80.4314	0.99	6.7013	80.4314
1227	StAbbs	1502407200	2017-08-10 23:20:00	2017-08-11 00:20:00	14.135	6.69977	80.426	0.99	6.69977	80.426
1228	StAbbs	1502407800	2017-08-10 23:30:00	2017-08-11 00:30:00	14.118	6.75307	81.038	0.99	6.75307	81.038
1229	StAbbs	1502408400	2017-08-10 23:40:00	2017-08-11 00:40:00	14.092	6.83787	82.0124	0.99	6.83787	82.0124
1230	StAbbs	1502409000	2017-08-10 23:50:00	2017-08-11 00:50:00	14.101	6.87607	82.4856	0.991	6.87607	82.4856
1231	StAbbs	1502409600	2017-08-11 00:00:00	2017-08-11 01:00:00	14.075	6.88873	82.594	0.989	6.88873	82.594
1232	StAbbs	1502410200	2017-08-11 00:10:00	2017-08-11 01:10:00	14.075	6.86361	82.2928	0.991	6.86361	82.2928
1233	StAbbs	1502410800	2017-08-11 00:20:00	2017-08-11 01:20:00	14.075	6.77527	81.2337	0.989	6.77527	81.2337
1234	StAbbs	1502411400	2017-08-11 00:30:00	2017-08-11 01:30:00	14.057	6.85205	82.1243	0.991	6.85205	82.1243
1235	StAbbs	1502412000	2017-08-11 00:40:00	2017-08-11 01:40:00	14.04	6.94018	83.1521	0.989	6.94018	83.1521
1236	StAbbs	1502412600	2017-08-11 00:50:00	2017-08-11 01:50:00	14.04	6.94261	83.1812	0.99	6.94261	83.1812
1237	StAbbs	1502413200	2017-08-11 01:00:00	2017-08-11 02:00:00	14.005	6.9187	82.8359	0.99	6.9187	82.8359
1238	StAbbs	1502413800	2017-08-11 01:10:00	2017-08-11 02:10:00	14.005	6.89682	82.574	0.989	6.89682	82.574
1239	StAbbs	1502414400	2017-08-11 01:20:00	2017-08-11 02:20:00	14.005	6.92113	82.865	0.99	6.92113	82.865
1240	StAbbs	1502415000	2017-08-11 01:30:00	2017-08-11 02:30:00	14.005	6.9657	83.3986	0.99	6.9657	83.3986
1241	StAbbs	1502415600	2017-08-11 01:40:00	2017-08-11 02:40:00	13.988	6.96226	83.3287	0.99	6.96226	83.3287
1242	StAbbs	1502416200	2017-08-11 01:50:00	2017-08-11 02:50:00	13.988	7.01574	83.9688	0.991	7.01574	83.9688
1243	StAbbs	1502416800	2017-08-11 02:00:00	2017-08-11 03:00:00	13.988	7.02789	84.1143	0.99	7.02789	84.1143
1244	StAbbs	1502417400	2017-08-11 02:10:00	2017-08-11 03:10:00	13.979	6.99132	83.6613	0.989	6.99132	83.6613
1245	StAbbs	1502418000	2017-08-11 02:20:00	2017-08-11 03:20:00	13.997	6.96804	83.4131	0.99	6.96804	83.4131
1246	StAbbs	1502418600	2017-08-11 02:30:00	2017-08-11 03:30:00	13.944	7.16916	85.7286	0.99	7.16916	85.7286
1247	StAbbs	1502419200	2017-08-11 02:40:00	2017-08-11 03:40:00	13.857	7.33417	87.5471	0.988	7.33417	87.5471
1248	StAbbs	1502419800	2017-08-11 02:50:00	2017-08-11 03:50:00	13.797	7.4039	88.2717	0.99	7.4039	88.2717
1249	StAbbs	1502420400	2017-08-11 03:00:00	2017-08-11 04:00:00	13.744	7.44453	88.6606	0.99	7.44453	88.6606
1250	StAbbs	1502421000	2017-08-11 03:10:00	2017-08-11 04:10:00	13.692	7.41876	88.2602	0.99	7.41876	88.2602
1251	StAbbs	1502421600	2017-08-11 03:20:00	2017-08-11 04:20:00	13.666	7.32287	87.0732	0.989	7.32287	87.0732
1252	StAbbs	1502422200	2017-08-11 03:30:00	2017-08-11 04:30:00	13.648	7.23518	85.999	0.989	7.23518	85.999
1253	StAbbs	1502422800	2017-08-11 03:40:00	2017-08-11 04:40:00	13.64	7.23832	86.0223	0.99	7.23832	86.0223
1254	StAbbs	1502423400	2017-08-11 03:50:00	2017-08-11 04:50:00	13.614	7.18374	85.3284	0.99	7.18374	85.3284
1255	StAbbs	1502424000	2017-08-11 04:00:00	2017-08-11 05:00:00	13.614	7.15944	85.0398	0.99	7.15944	85.0398
1256	StAbbs	1502424600	2017-08-11 04:10:00	2017-08-11 05:10:00	13.614	7.14811	84.9051	0.991	7.14811	84.9051
1257	StAbbs	1502425200	2017-08-11 04:20:00	2017-08-11 05:20:00	13.605	7.11803	84.5324	0.99	7.11803	84.5324
1258	StAbbs	1502425800	2017-08-11 04:30:00	2017-08-11 05:30:00	13.587	7.14858	84.8641	0.989	7.14858	84.8641
1259	StAbbs	1502426400	2017-08-11 04:40:00	2017-08-11 05:40:00	13.413	7.36744	87.1518	0.989	7.36744	87.1518
1260	StAbbs	1502427000	2017-08-11 04:50:00	2017-08-11 05:50:00	13.334	7.36077	86.9322	0.99	7.36077	86.9322
1261	StAbbs	1502427600	2017-08-11 05:00:00	2017-08-11 06:00:00	13.308	7.29002	86.0508	0.99	7.29002	86.0508
1262	StAbbs	1502428200	2017-08-11 05:10:00	2017-08-11 06:10:00	13.325	7.17368	84.707	0.99	7.17368	84.707
1263	StAbbs	1502428800	2017-08-11 05:20:00	2017-08-11 06:20:00	13.299	7.14827	84.362	0.99	7.14827	84.362
1264	StAbbs	1502429400	2017-08-11 05:30:00	2017-08-11 06:30:00	13.299	7.11914	84.0181	0.99	7.11914	84.0181
1265	StAbbs	1502430000	2017-08-11 05:40:00	2017-08-11 06:40:00	13.317	7.07241	83.4975	0.99	7.07241	83.4975
1266	StAbbs	1502430600	2017-08-11 05:50:00	2017-08-11 06:50:00	13.317	7.02952	82.9911	0.99	7.02952	82.9911
1267	StAbbs	1502431200	2017-08-11 06:00:00	2017-08-11 07:00:00	13.343	6.97965	82.4462	0.99	6.97965	82.4462
1268	StAbbs	1502431800	2017-08-11 06:10:00	2017-08-11 07:10:00	13.352	6.92148	81.7742	0.99	6.92148	81.7742
1269	StAbbs	1502432400	2017-08-11 06:20:00	2017-08-11 07:20:00	13.36	6.91591	81.7218	0.992	6.91591	81.7218
1270	StAbbs	1502433000	2017-08-11 06:30:00	2017-08-11 07:30:00	13.369	6.87797	81.2885	0.989	6.87797	81.2885
1271	StAbbs	1502433600	2017-08-11 06:40:00	2017-08-11 07:40:00	13.378	6.89669	81.5248	0.992	6.89669	81.5248
1272	StAbbs	1502434200	2017-08-11 06:50:00	2017-08-11 07:50:00	13.404	6.83872	80.8825	0.989	6.83872	80.8825
1273	StAbbs	1502434800	2017-08-11 07:00:00	2017-08-11 08:00:00	13.404	6.78448	80.241	0.99	6.78448	80.241
1274	StAbbs	1502435400	2017-08-11 07:10:00	2017-08-11 08:10:00	13.404	6.82981	80.7772	0.989	6.82981	80.7772
1275	StAbbs	1502436000	2017-08-11 07:20:00	2017-08-11 08:20:00	13.404	6.92696	81.9261	0.99	6.92696	81.9261
1276	StAbbs	1502436600	2017-08-11 07:30:00	2017-08-11 08:30:00	13.43	6.96046	82.3661	0.99	6.96046	82.3661
1277	StAbbs	1502437200	2017-08-11 07:40:00	2017-08-11 08:40:00	13.395	7.07741	83.6902	0.99	7.07741	83.6902
1278	StAbbs	1502437800	2017-08-11 07:50:00	2017-08-11 08:50:00	13.343	7.15367	84.5019	0.989	7.15367	84.5019
1279	StAbbs	1502438400	2017-08-11 08:00:00	2017-08-11 09:00:00	13.29	7.23395	85.3574	0.989	7.23395	85.3574
1280	StAbbs	1502439000	2017-08-11 08:10:00	2017-08-11 09:10:00	13.255	7.30635	86.1498	0.989	7.30635	86.1498
1281	StAbbs	1502439600	2017-08-11 08:20:00	2017-08-11 09:20:00	13.203	7.35182	86.5935	0.989	7.35182	86.5935
1282	StAbbs	1502440200	2017-08-11 08:30:00	2017-08-11 09:30:00	13.098	7.40469	87.0281	0.989	7.40469	87.0281
1283	StAbbs	1502440800	2017-08-11 08:40:00	2017-08-11 09:40:00	13.08	7.44572	87.478	0.989	7.44572	87.478
1284	StAbbs	1502441400	2017-08-11 08:50:00	2017-08-11 09:50:00	13.045	7.47277	87.7326	0.989	7.47277	87.7326
1285	StAbbs	1502442000	2017-08-11 09:00:00	2017-08-11 10:00:00	13.01	7.50225	88.0152	0.99	7.50225	88.0152
1286	StAbbs	1502442600	2017-08-11 09:10:00	2017-08-11 10:10:00	12.992	7.52709	88.2738	0.989	7.52709	88.2738
1287	StAbbs	1502443200	2017-08-11 09:20:00	2017-08-11 10:20:00	13.019	7.50641	88.0803	0.99	7.50641	88.0803
1288	StAbbs	1502443800	2017-08-11 09:30:00	2017-08-11 10:30:00	13.001	7.55229	88.5858	0.99	7.55229	88.5858
1289	StAbbs	1502444400	2017-08-11 09:40:00	2017-08-11 10:40:00	13.019	7.58003	88.9441	0.99	7.58003	88.9441
1290	StAbbs	1502445000	2017-08-11 09:50:00	2017-08-11 10:50:00	13.019	7.6221	89.4377	0.99	7.6221	89.4377
1291	StAbbs	1502445600	2017-08-11 10:00:00	2017-08-11 11:00:00	13.036	7.70807	90.4783	0.989	7.70807	90.4783
1292	StAbbs	1502446200	2017-08-11 10:10:00	2017-08-11 11:10:00	13.062	7.78285	91.405	0.99	7.78285	91.405
1293	StAbbs	1502446800	2017-08-11 10:20:00	2017-08-11 11:20:00	13.036	7.87634	92.4535	0.99	7.87634	92.4535
1294	StAbbs	1502447400	2017-08-11 10:30:00	2017-08-11 11:30:00	13.089	7.94665	93.3805	0.991	7.94665	93.3805
1295	StAbbs	1502448000	2017-08-11 10:40:00	2017-08-11 11:40:00	13.106	8.00999	94.1578	0.99	8.00999	94.1578
1296	StAbbs	1502448600	2017-08-11 10:50:00	2017-08-11 11:50:00	13.115	8.05543	94.7094	0.99	8.05543	94.7094
1297	StAbbs	1502449200	2017-08-11 11:00:00	2017-08-11 12:00:00	13.124	8.10734	95.3374	0.99	8.10734	95.3374
1298	StAbbs	1502449800	2017-08-11 11:10:00	2017-08-11 12:10:00	13.124	8.17935	96.1842	0.99	8.17935	96.1842
1299	StAbbs	1502450400	2017-08-11 11:20:00	2017-08-11 12:20:00	13.089	8.24438	96.8792	0.989	8.24438	96.8792
1300	StAbbs	1502451000	2017-08-11 11:30:00	2017-08-11 12:30:00	13.115	8.39363	98.6858	0.99	8.39363	98.6858
1301	StAbbs	1502451600	2017-08-11 11:40:00	2017-08-11 12:40:00	13.124	8.49571	99.9045	0.99	8.49571	99.9045
1302	StAbbs	1502452200	2017-08-11 11:50:00	2017-08-11 12:50:00	13.124	8.59604	101.084	0.989	8.59604	101.084
1303	StAbbs	1502452800	2017-08-11 12:00:00	2017-08-11 13:00:00	13.141	8.64404	101.684	0.989	8.64404	101.684
1304	StAbbs	1502453400	2017-08-11 12:10:00	2017-08-11 13:10:00	13.159	8.72684	102.696	0.989	8.72684	102.696
1305	StAbbs	1502454000	2017-08-11 12:20:00	2017-08-11 13:20:00	13.15	8.76312	103.104	0.99	8.76312	103.104
1306	StAbbs	1502454600	2017-08-11 12:30:00	2017-08-11 13:30:00	13.168	8.8613	104.298	0.99	8.8613	104.298
1307	StAbbs	1502455200	2017-08-11 12:40:00	2017-08-11 13:40:00	13.185	8.86399	104.366	0.989	8.86399	104.366
1308	StAbbs	1502455800	2017-08-11 12:50:00	2017-08-11 13:50:00	13.185	8.8826	104.585	0.99	8.8826	104.585
1309	StAbbs	1502456400	2017-08-11 13:00:00	2017-08-11 14:00:00	13.203	8.85941	104.351	0.99	8.85941	104.351
1310	StAbbs	1502457000	2017-08-11 13:10:00	2017-08-11 14:10:00	13.229	8.90027	104.888	0.991	8.90027	104.888
1311	StAbbs	1502457600	2017-08-11 13:20:00	2017-08-11 14:20:00	13.264	8.85468	104.426	0.99	8.85468	104.426
1312	StAbbs	1502458200	2017-08-11 13:30:00	2017-08-11 14:30:00	13.264	8.82797	104.111	0.988	8.82797	104.111
1313	StAbbs	1502458800	2017-08-11 13:40:00	2017-08-11 14:40:00	13.282	8.84767	104.381	0.99	8.84767	104.381
1314	StAbbs	1502459400	2017-08-11 13:50:00	2017-08-11 14:50:00	13.273	8.95517	105.63	0.99	8.95517	105.63
1315	StAbbs	1502460000	2017-08-11 14:00:00	2017-08-11 15:00:00	13.247	9.12715	107.601	0.99	9.12715	107.601
1316	StAbbs	1502460600	2017-08-11 14:10:00	2017-08-11 15:10:00	13.176	9.29838	109.46	0.989	9.29838	109.46
1317	StAbbs	1502461200	2017-08-11 14:20:00	2017-08-11 15:20:00	13.054	9.35547	109.856	0.989	9.35547	109.856
1318	StAbbs	1502461800	2017-08-11 14:30:00	2017-08-11 15:30:00	12.966	9.24403	108.351	0.989	9.24403	108.351
1319	StAbbs	1502462400	2017-08-11 14:40:00	2017-08-11 15:40:00	12.887	9.06321	106.059	0.988	9.06321	106.059
1320	StAbbs	1502463000	2017-08-11 14:50:00	2017-08-11 15:50:00	12.816	8.92461	104.284	0.989	8.92461	104.284
1321	StAbbs	1502463600	2017-08-11 15:00:00	2017-08-11 16:00:00	12.799	8.78607	102.629	0.989	8.78607	102.629
1322	StAbbs	1502464200	2017-08-11 15:10:00	2017-08-11 16:10:00	12.772	8.69671	101.528	0.989	8.69671	101.528
1323	StAbbs	1502464800	2017-08-11 15:20:00	2017-08-11 16:20:00	12.746	8.57664	100.073	0.99	8.57664	100.073
1324	StAbbs	1502465400	2017-08-11 15:30:00	2017-08-11 16:30:00	12.719	8.41695	98.1544	0.988	8.41695	98.1544
1325	StAbbs	1502466000	2017-08-11 15:40:00	2017-08-11 16:40:00	12.702	8.331	97.1179	0.989	8.331	97.1179
1326	StAbbs	1502466600	2017-08-11 15:50:00	2017-08-11 16:50:00	12.667	8.20599	95.5912	0.989	8.20599	95.5912
1327	StAbbs	1502467200	2017-08-11 16:00:00	2017-08-11 17:00:00	12.684	8.1181	94.6008	0.988	8.1181	94.6008
1328	StAbbs	1502467800	2017-08-11 16:10:00	2017-08-11 17:10:00	12.675	8.1301	94.7229	0.99	8.1301	94.7229
1329	StAbbs	1502468400	2017-08-11 16:20:00	2017-08-11 17:20:00	12.658	8.12663	94.6491	0.99	8.12663	94.6491
1330	StAbbs	1502469000	2017-08-11 16:30:00	2017-08-11 17:30:00	12.684	8.11002	94.5066	0.991	8.11002	94.5066
1331	StAbbs	1502469600	2017-08-11 16:40:00	2017-08-11 17:40:00	12.684	8.16176	95.1095	0.989	8.16176	95.1095
1332	StAbbs	1502470200	2017-08-11 16:50:00	2017-08-11 17:50:00	12.675	8.09857	94.3556	0.99	8.09857	94.3556
1333	StAbbs	1502470800	2017-08-11 17:00:00	2017-08-11 18:00:00	12.675	8.3112	96.8329	0.987	8.3112	96.8329
1334	StAbbs	1502471400	2017-08-11 17:10:00	2017-08-11 18:10:00	12.437	8.10004	93.9073	0.989	8.10004	93.9073
1335	StAbbs	1502472000	2017-08-11 17:20:00	2017-08-11 18:20:00	12.233	7.78934	89.9219	0.989	7.78934	89.9219
1336	StAbbs	1502472600	2017-08-11 17:30:00	2017-08-11 18:30:00	12.109	7.65436	88.135	0.991	7.65436	88.135
1337	StAbbs	1502473200	2017-08-11 17:40:00	2017-08-11 18:40:00	12.109	7.58006	87.2794	0.991	7.58006	87.2794
1338	StAbbs	1502473800	2017-08-11 17:50:00	2017-08-11 18:50:00	12.136	7.49965	86.4023	0.99	7.49965	86.4023
1339	StAbbs	1502474400	2017-08-11 18:00:00	2017-08-11 19:00:00	12.162	7.46122	86.0064	0.991	7.46122	86.0064
1340	StAbbs	1502475000	2017-08-11 18:10:00	2017-08-11 19:10:00	12.145	7.48442	86.2431	0.989	7.48442	86.2431
1341	StAbbs	1502475600	2017-08-11 18:20:00	2017-08-11 19:20:00	12.118	7.48164	86.1624	0.991	7.48164	86.1624
1342	StAbbs	1502476200	2017-08-11 18:30:00	2017-08-11 19:30:00	12.109	7.53806	86.7958	0.99	7.53806	86.7958
1343	StAbbs	1502476800	2017-08-11 18:40:00	2017-08-11 19:40:00	12.118	7.47276	86.0601	0.989	7.47276	86.0601
1344	StAbbs	1502477400	2017-08-11 18:50:00	2017-08-11 19:50:00	12.127	7.42037	85.4729	0.99	7.42037	85.4729
1345	StAbbs	1502478000	2017-08-11 19:00:00	2017-08-11 20:00:00	12.127	7.38241	85.0356	0.99	7.38241	85.0356
1346	StAbbs	1502478600	2017-08-11 19:10:00	2017-08-11 20:10:00	12.216	7.39569	85.3473	0.989	7.39569	85.3473
1347	StAbbs	1502479200	2017-08-11 19:20:00	2017-08-11 20:20:00	12.251	7.41311	85.6109	0.99	7.41311	85.6109
1348	StAbbs	1502479800	2017-08-11 19:30:00	2017-08-11 20:30:00	12.295	7.35794	85.0518	0.991	7.35794	85.0518
1349	StAbbs	1502480400	2017-08-11 19:40:00	2017-08-11 20:40:00	12.304	7.31766	84.6021	0.99	7.31766	84.6021
1350	StAbbs	1502481000	2017-08-11 19:50:00	2017-08-11 20:50:00	12.349	7.31824	84.6882	0.991	7.31824	84.6882
1351	StAbbs	1502481600	2017-08-11 20:00:00	2017-08-11 21:00:00	12.384	7.27101	84.2031	0.99	7.27101	84.2031
1352	StAbbs	1502482200	2017-08-11 20:10:00	2017-08-11 21:10:00	12.384	7.23465	83.782	0.991	7.23465	83.782
1353	StAbbs	1502482800	2017-08-11 20:20:00	2017-08-11 21:20:00	12.428	7.22955	83.7997	0.992	7.22955	83.7997
1354	StAbbs	1502483400	2017-08-11 20:30:00	2017-08-11 21:30:00	12.428	7.25541	84.0995	0.99	7.25541	84.0995
1355	StAbbs	1502484000	2017-08-11 20:40:00	2017-08-11 21:40:00	12.464	7.20981	83.6334	0.989	7.20981	83.6334
1356	StAbbs	1502484600	2017-08-11 20:50:00	2017-08-11 21:50:00	12.464	7.19607	83.4741	0.99	7.19607	83.4741
1357	StAbbs	1502485200	2017-08-11 21:00:00	2017-08-11 22:00:00	12.508	7.1554	83.0783	0.989	7.1554	83.0783
1358	StAbbs	1502485800	2017-08-11 21:10:00	2017-08-11 22:10:00	12.525	7.12975	82.8098	0.99	7.12975	82.8098
1359	StAbbs	1502486400	2017-08-11 21:20:00	2017-08-11 22:20:00	12.525	7.06105	82.0118	0.991	7.06105	82.0118
1360	StAbbs	1502487000	2017-08-11 21:30:00	2017-08-11 22:30:00	12.525	7.03761	81.7396	0.99	7.03761	81.7396
1361	StAbbs	1502487600	2017-08-11 21:40:00	2017-08-11 22:40:00	12.561	6.98309	81.167	0.99	6.98309	81.167
1362	StAbbs	1502488200	2017-08-11 21:50:00	2017-08-11 22:50:00	12.596	6.96573	81.0241	0.991	6.96573	81.0241
1363	StAbbs	1502488800	2017-08-11 22:00:00	2017-08-11 23:00:00	12.64	6.89028	80.2196	0.99	6.89028	80.2196
1364	StAbbs	1502489400	2017-08-11 22:10:00	2017-08-11 23:10:00	12.605	6.88015	80.0436	0.991	6.88015	80.0436
1365	StAbbs	1502490000	2017-08-11 22:20:00	2017-08-11 23:20:00	12.64	6.83773	79.6078	0.991	6.83773	79.6078
1366	StAbbs	1502490600	2017-08-11 22:30:00	2017-08-11 23:30:00	12.667	6.76044	78.7521	0.99	6.76044	78.7521
1367	StAbbs	1502491200	2017-08-11 22:40:00	2017-08-11 23:40:00	12.658	6.71344	78.19	0.99	6.71344	78.19
1368	StAbbs	1502491800	2017-08-11 22:50:00	2017-08-11 23:50:00	12.649	6.64138	77.3363	0.99	6.64138	77.3363
1369	StAbbs	1502492400	2017-08-11 23:00:00	2017-08-12 00:00:00	12.649	6.60177	76.8751	0.991	6.60177	76.8751
1370	StAbbs	1502493000	2017-08-11 23:10:00	2017-08-12 00:10:00	12.64	6.64936	77.4148	0.991	6.64936	77.4148
1371	StAbbs	1502493600	2017-08-11 23:20:00	2017-08-12 00:20:00	12.631	6.54497	76.1852	0.99	6.54497	76.1852
1372	StAbbs	1502494200	2017-08-11 23:30:00	2017-08-12 00:30:00	12.596	6.56478	76.3603	0.991	6.56478	76.3603
1373	StAbbs	1502494800	2017-08-11 23:40:00	2017-08-12 00:40:00	12.614	6.53265	76.015	0.991	6.53265	76.015
1374	StAbbs	1502495400	2017-08-11 23:50:00	2017-08-12 00:50:00	12.605	6.46384	75.2002	0.99	6.46384	75.2002
1375	StAbbs	1502496000	2017-08-12 00:00:00	2017-08-12 01:00:00	12.605	6.4509	75.0497	0.991	6.4509	75.0497
1376	StAbbs	1502496600	2017-08-12 00:10:00	2017-08-12 01:10:00	12.622	6.51253	75.7935	0.991	6.51253	75.7935
1377	StAbbs	1502497200	2017-08-12 00:20:00	2017-08-12 01:20:00	12.658	6.46201	75.2617	0.99	6.46201	75.2617
1378	StAbbs	1502497800	2017-08-12 00:30:00	2017-08-12 01:30:00	12.64	6.44726	75.0618	0.99	6.44726	75.0618
1379	StAbbs	1502498400	2017-08-12 00:40:00	2017-08-12 01:40:00	12.693	6.42441	74.878	0.99	6.42441	74.878
1380	StAbbs	1502499000	2017-08-12 00:50:00	2017-08-12 01:50:00	12.719	6.38023	74.4031	0.991	6.38023	74.4031
1381	StAbbs	1502499600	2017-08-12 01:00:00	2017-08-12 02:00:00	12.755	6.36769	74.3123	0.99	6.36769	74.3123
1382	StAbbs	1502500200	2017-08-12 01:10:00	2017-08-12 02:10:00	12.781	6.32593	73.8647	0.991	6.32593	73.8647
1383	StAbbs	1502500800	2017-08-12 01:20:00	2017-08-12 02:20:00	12.799	6.32371	73.8662	0.991	6.32371	73.8662
1384	StAbbs	1502501400	2017-08-12 01:30:00	2017-08-12 02:30:00	12.878	6.36987	74.527	0.991	6.36987	74.527
1385	StAbbs	1502502000	2017-08-12 01:40:00	2017-08-12 02:40:00	12.913	6.38239	74.7275	0.991	6.38239	74.7275
1386	StAbbs	1502502600	2017-08-12 01:50:00	2017-08-12 02:50:00	13.01	6.39317	75.0036	0.991	6.39317	75.0036
1387	StAbbs	1502503200	2017-08-12 02:00:00	2017-08-12 03:00:00	13.071	6.40437	75.2294	0.99	6.40437	75.2294
1388	StAbbs	1502503800	2017-08-12 02:10:00	2017-08-12 03:10:00	13.141	6.47231	76.137	0.99	6.47231	76.137
1389	StAbbs	1502504400	2017-08-12 02:20:00	2017-08-12 03:20:00	13.22	6.48371	76.3951	0.99	6.48371	76.3951
1390	StAbbs	1502505000	2017-08-12 02:30:00	2017-08-12 03:30:00	13.299	6.5024	76.7396	0.99	6.5024	76.7396
1391	StAbbs	1502505600	2017-08-12 02:40:00	2017-08-12 03:40:00	13.325	6.54236	77.2523	0.991	6.54236	77.2523
1392	StAbbs	1502506200	2017-08-12 02:50:00	2017-08-12 03:50:00	13.352	6.486	76.6292	0.99	6.486	76.6292
1393	StAbbs	1502506800	2017-08-12 03:00:00	2017-08-12 04:00:00	13.369	6.40524	75.7015	0.991	6.40524	75.7015
1394	StAbbs	1502507400	2017-08-12 03:10:00	2017-08-12 04:10:00	13.369	6.37206	75.3093	0.99	6.37206	75.3093
1395	StAbbs	1502508000	2017-08-12 03:20:00	2017-08-12 04:20:00	13.421	6.38234	75.5112	0.989	6.38234	75.5112
1396	StAbbs	1502508600	2017-08-12 03:30:00	2017-08-12 04:30:00	13.465	6.41521	75.9684	0.991	6.41521	75.9684
1397	StAbbs	1502509200	2017-08-12 03:40:00	2017-08-12 04:40:00	13.474	6.40236	75.8301	0.99	6.40236	75.8301
1398	StAbbs	1502509800	2017-08-12 03:50:00	2017-08-12 04:50:00	13.5	6.42369	76.1232	0.99	6.42369	76.1232
1399	StAbbs	1502510400	2017-08-12 04:00:00	2017-08-12 05:00:00	13.518	6.37855	75.6161	0.991	6.37855	75.6161
1400	StAbbs	1502511000	2017-08-12 04:10:00	2017-08-12 05:10:00	13.552	6.40484	75.9804	0.99	6.40484	75.9804
1401	StAbbs	1502511600	2017-08-12 04:20:00	2017-08-12 05:20:00	13.561	6.3774	75.6689	0.989	6.3774	75.6689
1402	StAbbs	1502512200	2017-08-12 04:30:00	2017-08-12 05:30:00	13.587	6.35825	75.4817	0.99	6.35825	75.4817
1403	StAbbs	1502512800	2017-08-12 04:40:00	2017-08-12 05:40:00	13.605	6.3876	75.858	0.99	6.3876	75.858
1404	StAbbs	1502513400	2017-08-12 04:50:00	2017-08-12 05:50:00	13.596	6.38346	75.7948	0.989	6.38346	75.7948
1405	StAbbs	1502514000	2017-08-12 05:00:00	2017-08-12 06:00:00	13.648	6.40508	76.1323	0.99	6.40508	76.1323
1406	StAbbs	1502514600	2017-08-12 05:10:00	2017-08-12 06:10:00	13.657	6.46106	76.8117	0.991	6.46106	76.8117
1407	StAbbs	1502515200	2017-08-12 05:20:00	2017-08-12 06:20:00	13.675	6.48799	77.1601	0.991	6.48799	77.1601
1408	StAbbs	1502515800	2017-08-12 05:30:00	2017-08-12 06:30:00	13.675	6.53658	77.738	0.991	6.53658	77.738
1409	StAbbs	1502516400	2017-08-12 05:40:00	2017-08-12 06:40:00	13.701	6.45588	76.819	0.99	6.45588	76.819
1410	StAbbs	1502517000	2017-08-12 05:50:00	2017-08-12 06:50:00	13.675	6.51552	77.4876	0.989	6.51552	77.4876
1411	StAbbs	1502517600	2017-08-12 06:00:00	2017-08-12 07:00:00	13.683	6.66868	79.322	0.99	6.66868	79.322
1412	StAbbs	1502518200	2017-08-12 06:10:00	2017-08-12 07:10:00	13.675	6.5876	78.3448	0.989	6.5876	78.3448
1413	StAbbs	1502518800	2017-08-12 06:20:00	2017-08-12 07:20:00	13.648	6.63589	78.8757	0.99	6.63589	78.8757
1414	StAbbs	1502519400	2017-08-12 06:30:00	2017-08-12 07:30:00	13.666	6.62476	78.7722	0.989	6.62476	78.7722
1415	StAbbs	1502520000	2017-08-12 06:40:00	2017-08-12 07:40:00	13.666	6.66687	79.273	0.99	6.66687	79.273
1416	StAbbs	1502520600	2017-08-12 06:50:00	2017-08-12 07:50:00	13.666	6.65553	79.1382	0.99	6.65553	79.1382
1417	StAbbs	1502521200	2017-08-12 07:00:00	2017-08-12 08:00:00	13.666	6.6288	78.8204	0.99	6.6288	78.8204
1418	StAbbs	1502521800	2017-08-12 07:10:00	2017-08-12 08:10:00	13.692	6.63477	78.9331	0.99	6.63477	78.9331
1419	StAbbs	1502522400	2017-08-12 07:20:00	2017-08-12 08:20:00	13.692	6.6129	78.673	0.991	6.6129	78.673
1420	StAbbs	1502523000	2017-08-12 07:30:00	2017-08-12 08:30:00	13.701	6.6211	78.785	0.99	6.6211	78.785
1421	StAbbs	1502523600	2017-08-12 07:40:00	2017-08-12 08:40:00	13.736	6.59315	78.5083	0.991	6.59315	78.5083
1422	StAbbs	1502524200	2017-08-12 07:50:00	2017-08-12 08:50:00	13.727	6.65785	79.2641	0.991	6.65785	79.2641
1423	StAbbs	1502524800	2017-08-12 08:00:00	2017-08-12 09:00:00	13.744	6.63698	79.0431	0.99	6.63698	79.0431
1424	StAbbs	1502525400	2017-08-12 08:10:00	2017-08-12 09:10:00	13.744	6.66209	79.3421	0.99	6.66209	79.3421
1425	StAbbs	1502526000	2017-08-12 08:20:00	2017-08-12 09:20:00	13.779	6.76293	80.6004	0.99	6.76293	80.6004
1426	StAbbs	1502526600	2017-08-12 08:30:00	2017-08-12 09:30:00	13.788	6.82946	81.4082	0.989	6.82946	81.4082
1427	StAbbs	1502527200	2017-08-12 08:40:00	2017-08-12 09:40:00	13.779	6.90388	82.2802	0.99	6.90388	82.2802
1428	StAbbs	1502527800	2017-08-12 08:50:00	2017-08-12 09:50:00	13.762	6.96686	83.0021	0.989	6.96686	83.0021
1429	StAbbs	1502528400	2017-08-12 09:00:00	2017-08-12 10:00:00	13.779	7.04645	83.9793	0.991	7.04645	83.9793
1430	StAbbs	1502529000	2017-08-12 09:10:00	2017-08-12 10:10:00	13.779	7.23599	86.2383	0.99	7.23599	86.2383
1431	StAbbs	1502529600	2017-08-12 09:20:00	2017-08-12 10:20:00	13.779	7.32995	87.3582	0.989	7.32995	87.3582
1432	StAbbs	1502530200	2017-08-12 09:30:00	2017-08-12 10:30:00	13.805	7.54009	89.91	0.989	7.54009	89.91
1433	StAbbs	1502530800	2017-08-12 09:40:00	2017-08-12 10:40:00	13.814	7.80996	93.1451	0.99	7.80996	93.1451
1434	StAbbs	1502531400	2017-08-12 09:50:00	2017-08-12 10:50:00	13.84	8.06225	96.2049	0.99	8.06225	96.2049
1435	StAbbs	1502532000	2017-08-12 10:00:00	2017-08-12 11:00:00	13.875	8.15509	97.3819	0.99	8.15509	97.3819
1436	StAbbs	1502532600	2017-08-12 10:10:00	2017-08-12 11:10:00	13.901	8.3653	99.9447	0.99	8.3653	99.9447
1437	StAbbs	1502533200	2017-08-12 10:20:00	2017-08-12 11:20:00	13.944	8.60089	102.849	0.99	8.60089	102.849
1438	StAbbs	1502533800	2017-08-12 10:30:00	2017-08-12 11:30:00	13.962	8.85315	105.904	0.991	8.85315	105.904
1439	StAbbs	1502534400	2017-08-12 10:40:00	2017-08-12 11:40:00	14.014	9.04599	108.325	0.988	9.04599	108.325
1440	StAbbs	1502535000	2017-08-12 10:50:00	2017-08-12 11:50:00	14.005	9.21602	110.341	0.99	9.21602	110.341
1441	StAbbs	1502535600	2017-08-12 11:00:00	2017-08-12 12:00:00	14.066	9.35799	112.179	0.99	9.35799	112.179
1442	StAbbs	1502536200	2017-08-12 11:10:00	2017-08-12 12:10:00	14.083	9.36313	112.28	0.991	9.36313	112.28
1443	StAbbs	1502536800	2017-08-12 11:20:00	2017-08-12 12:20:00	14.109	9.42757	113.112	0.991	9.42757	113.112
1444	StAbbs	1502537400	2017-08-12 11:30:00	2017-08-12 12:30:00	14.118	9.42204	113.066	0.99	9.42204	113.066
1445	StAbbs	1502538000	2017-08-12 11:40:00	2017-08-12 12:40:00	14.127	9.4465	113.38	0.991	9.4465	113.38
1446	StAbbs	1502538600	2017-08-12 11:50:00	2017-08-12 12:50:00	14.153	9.49555	114.029	0.99	9.49555	114.029
1447	StAbbs	1502539200	2017-08-12 12:00:00	2017-08-12 13:00:00	14.153	9.52392	114.369	0.99	9.52392	114.369
1448	StAbbs	1502539800	2017-08-12 12:10:00	2017-08-12 13:10:00	14.17	9.57931	115.074	0.992	9.57931	115.074
1449	StAbbs	1502540400	2017-08-12 12:20:00	2017-08-12 13:20:00	14.17	9.55662	114.802	0.991	9.55662	114.802
1450	StAbbs	1502541000	2017-08-12 12:30:00	2017-08-12 13:30:00	14.153	9.63091	115.654	0.99	9.63091	115.654
1451	StAbbs	1502541600	2017-08-12 12:40:00	2017-08-12 13:40:00	14.144	9.68102	116.235	0.991	9.68102	116.235
1452	StAbbs	1502542200	2017-08-12 12:50:00	2017-08-12 13:50:00	14.153	9.85543	118.351	0.989	9.85543	118.351
1453	StAbbs	1502542800	2017-08-12 13:00:00	2017-08-12 14:00:00	14.144	9.96876	119.69	0.989	9.96876	119.69
1454	StAbbs	1502543400	2017-08-12 13:10:00	2017-08-12 14:10:00	14.179	10.1728	122.226	0.991	10.1728	122.226
1455	StAbbs	1502544000	2017-08-12 13:20:00	2017-08-12 14:20:00	14.205	10.2551	123.28	0.991	10.2551	123.28
1456	StAbbs	1502544600	2017-08-12 13:30:00	2017-08-12 14:30:00	14.187	10.1413	121.867	0.99	10.1413	121.867
1457	StAbbs	1502545200	2017-08-12 13:40:00	2017-08-12 14:40:00	14.213	10.0907	121.323	0.993	10.0907	121.323
1458	StAbbs	1502545800	2017-08-12 13:50:00	2017-08-12 14:50:00	14.205	9.98114	119.986	0.989	9.98114	119.986
1459	StAbbs	1502546400	2017-08-12 14:00:00	2017-08-12 15:00:00	14.231	10.0221	120.542	0.99	10.0221	120.542
1460	StAbbs	1502547000	2017-08-12 14:10:00	2017-08-12 15:10:00	14.231	9.82512	118.173	0.99	9.82512	118.173
1461	StAbbs	1502547600	2017-08-12 14:20:00	2017-08-12 15:20:00	14.222	9.72364	116.931	0.99	9.72364	116.931
1462	StAbbs	1502548200	2017-08-12 14:30:00	2017-08-12 15:30:00	14.257	9.55073	114.933	0.989	9.55073	114.933
1463	StAbbs	1502548800	2017-08-12 14:40:00	2017-08-12 15:40:00	14.248	9.47195	113.964	0.99	9.47195	113.964
1464	StAbbs	1502549400	2017-08-12 14:50:00	2017-08-12 15:50:00	14.274	9.45534	113.824	0.99	9.45534	113.824
1465	StAbbs	1502550000	2017-08-12 15:00:00	2017-08-12 16:00:00	14.326	9.47726	114.207	0.991	9.47726	114.207
1466	StAbbs	1502550600	2017-08-12 15:10:00	2017-08-12 16:10:00	14.352	9.56524	115.328	0.989	9.56524	115.328
1467	StAbbs	1502551200	2017-08-12 15:20:00	2017-08-12 16:20:00	14.361	9.64323	116.289	0.99	9.64323	116.289
1468	StAbbs	1502551800	2017-08-12 15:30:00	2017-08-12 16:30:00	14.369	9.69931	116.984	0.992	9.69931	116.984
1469	StAbbs	1502552400	2017-08-12 15:40:00	2017-08-12 16:40:00	14.387	9.50499	114.682	0.989	9.50499	114.682
1470	StAbbs	1502553000	2017-08-12 15:50:00	2017-08-12 16:50:00	14.387	9.45715	114.105	0.991	9.45715	114.105
1471	StAbbs	1502553600	2017-08-12 16:00:00	2017-08-12 17:00:00	14.404	9.40958	113.57	0.989	9.40958	113.57
1472	StAbbs	1502554200	2017-08-12 16:10:00	2017-08-12 17:10:00	14.43	9.43595	113.947	0.989	9.43595	113.947
1473	StAbbs	1502554800	2017-08-12 16:20:00	2017-08-12 17:20:00	14.421	9.42688	113.817	0.99	9.42688	113.817
1474	StAbbs	1502555400	2017-08-12 16:30:00	2017-08-12 17:30:00	14.43	9.39945	113.507	0.989	9.39945	113.507
1475	StAbbs	1502556000	2017-08-12 16:40:00	2017-08-12 17:40:00	14.447	9.44271	114.068	0.99	9.44271	114.068
1476	StAbbs	1502556600	2017-08-12 16:50:00	2017-08-12 17:50:00	14.447	9.39161	113.451	0.99	9.39161	113.451
1477	StAbbs	1502557200	2017-08-12 17:00:00	2017-08-12 18:00:00	14.464	9.3189	112.611	0.989	9.3189	112.611
1478	StAbbs	1502557800	2017-08-12 17:10:00	2017-08-12 18:10:00	14.456	9.27579	112.072	0.99	9.27579	112.072
1479	StAbbs	1502558400	2017-08-12 17:20:00	2017-08-12 18:20:00	14.482	9.22186	111.479	0.99	9.22186	111.479
1480	StAbbs	1502559000	2017-08-12 17:30:00	2017-08-12 18:30:00	14.49	9.08736	109.87	0.99	9.08736	109.87
1481	StAbbs	1502559600	2017-08-12 17:40:00	2017-08-12 18:40:00	14.499	8.97963	108.588	0.989	8.97963	108.588
1482	StAbbs	1502560200	2017-08-12 17:50:00	2017-08-12 18:50:00	14.499	8.8523	107.048	0.989	8.8523	107.048
1483	StAbbs	1502560800	2017-08-12 18:00:00	2017-08-12 19:00:00	14.516	8.70738	105.331	0.99	8.70738	105.331
1484	StAbbs	1502561400	2017-08-12 18:10:00	2017-08-12 19:10:00	14.508	8.52397	103.096	0.988	8.52397	103.096
1485	StAbbs	1502562000	2017-08-12 18:20:00	2017-08-12 19:20:00	14.508	8.37879	101.34	0.989	8.37879	101.34
1486	StAbbs	1502562600	2017-08-12 18:30:00	2017-08-12 19:30:00	14.387	8.40221	101.377	0.99	8.40221	101.377
1487	StAbbs	1502563200	2017-08-12 18:40:00	2017-08-12 19:40:00	14.265	8.32589	100.209	0.989	8.32589	100.209
1488	StAbbs	1502563800	2017-08-12 18:50:00	2017-08-12 19:50:00	14.283	8.25399	99.3798	0.989	8.25399	99.3798
1489	StAbbs	1502564400	2017-08-12 19:00:00	2017-08-12 20:00:00	14.326	8.16865	98.4375	0.99	8.16865	98.4375
1490	StAbbs	1502565000	2017-08-12 19:10:00	2017-08-12 20:10:00	14.387	8.09976	97.7273	0.992	8.09976	97.7273
1491	StAbbs	1502565600	2017-08-12 19:20:00	2017-08-12 20:20:00	14.413	8.06038	97.3031	0.99	8.06038	97.3031
1492	StAbbs	1502566200	2017-08-12 19:30:00	2017-08-12 20:30:00	14.421	8.06373	97.3592	0.989	8.06373	97.3592
1493	StAbbs	1502566800	2017-08-12 19:40:00	2017-08-12 20:40:00	14.447	8.08842	97.7083	0.99	8.08842	97.7083
1494	StAbbs	1502567400	2017-08-12 19:50:00	2017-08-12 20:50:00	14.438	8.04126	97.121	0.989	8.04126	97.121
1495	StAbbs	1502568000	2017-08-12 20:00:00	2017-08-12 21:00:00	14.438	7.9999	96.6215	0.99	7.9999	96.6215
1496	StAbbs	1502568600	2017-08-12 20:10:00	2017-08-12 21:10:00	14.438	7.90827	95.5148	0.991	7.90827	95.5148
1497	StAbbs	1502569200	2017-08-12 20:20:00	2017-08-12 21:20:00	14.421	7.81641	94.373	0.989	7.81641	94.373
1498	StAbbs	1502569800	2017-08-12 20:30:00	2017-08-12 21:30:00	14.413	7.73034	93.3189	0.989	7.73034	93.3189
1499	StAbbs	1502570400	2017-08-12 20:40:00	2017-08-12 21:40:00	14.421	7.7191	93.1981	0.99	7.7191	93.1981
1500	StAbbs	1502571000	2017-08-12 20:50:00	2017-08-12 21:50:00	14.421	7.66882	92.5911	0.989	7.66882	92.5911
1501	StAbbs	1502571600	2017-08-12 21:00:00	2017-08-12 22:00:00	14.413	7.63304	92.1442	0.99	7.63304	92.1442
1502	StAbbs	1502572200	2017-08-12 21:10:00	2017-08-12 22:10:00	14.404	7.55832	91.2257	0.989	7.55832	91.2257
1503	StAbbs	1502572800	2017-08-12 21:20:00	2017-08-12 22:20:00	14.387	7.53296	90.8886	0.991	7.53296	90.8886
1504	StAbbs	1502573400	2017-08-12 21:30:00	2017-08-12 22:30:00	14.421	7.47907	90.3001	0.989	7.47907	90.3001
1505	StAbbs	1502574000	2017-08-12 21:40:00	2017-08-12 22:40:00	14.421	7.43447	89.7616	0.99	7.43447	89.7616
1506	StAbbs	1502574600	2017-08-12 21:50:00	2017-08-12 22:50:00	14.404	7.36857	88.9355	0.989	7.36857	88.9355
1507	StAbbs	1502575200	2017-08-12 22:00:00	2017-08-12 23:00:00	14.395	7.30602	88.1646	0.99	7.30602	88.1646
1508	StAbbs	1502575800	2017-08-12 22:10:00	2017-08-12 23:10:00	14.395	7.23628	87.3231	0.99	7.23628	87.3231
1509	StAbbs	1502576400	2017-08-12 22:20:00	2017-08-12 23:20:00	14.378	7.14364	86.1756	0.99	7.14364	86.1756
1510	StAbbs	1502577000	2017-08-12 22:30:00	2017-08-12 23:30:00	14.387	7.0205	84.7055	0.989	7.0205	84.7055
1511	StAbbs	1502577600	2017-08-12 22:40:00	2017-08-12 23:40:00	14.369	6.90757	83.3128	0.99	6.90757	83.3128
1512	StAbbs	1502578200	2017-08-12 22:50:00	2017-08-12 23:50:00	14.378	6.80875	82.1358	0.989	6.80875	82.1358
1513	StAbbs	1502578800	2017-08-12 23:00:00	2017-08-13 00:00:00	14.335	6.72069	81.0034	0.99	6.72069	81.0034
1514	StAbbs	1502579400	2017-08-12 23:10:00	2017-08-13 00:10:00	14.352	6.6017	79.5964	0.989	6.6017	79.5964
1515	StAbbs	1502580000	2017-08-12 23:20:00	2017-08-13 00:20:00	14.335	6.51962	78.5798	0.99	6.51962	78.5798
1516	StAbbs	1502580600	2017-08-12 23:30:00	2017-08-13 00:30:00	14.3	6.44707	77.6507	0.99	6.44707	77.6507
1517	StAbbs	1502581200	2017-08-12 23:40:00	2017-08-13 00:40:00	14.3	6.35789	76.5765	0.99	6.35789	76.5765
1518	StAbbs	1502581800	2017-08-12 23:50:00	2017-08-13 00:50:00	14.3	6.2906	75.7661	0.99	6.2906	75.7661
1519	StAbbs	1502582400	2017-08-13 00:00:00	2017-08-13 01:00:00	14.3	6.24033	75.1606	0.99	6.24033	75.1606
1520	StAbbs	1502583000	2017-08-13 00:10:00	2017-08-13 01:10:00	14.283	6.19556	74.5958	0.991	6.19556	74.5958
1521	StAbbs	1502583600	2017-08-13 00:20:00	2017-08-13 01:20:00	14.265	6.17835	74.3616	0.99	6.17835	74.3616
1522	StAbbs	1502584200	2017-08-13 00:30:00	2017-08-13 01:30:00	14.283	6.1761	74.3616	0.991	6.1761	74.3616
1523	StAbbs	1502584800	2017-08-13 00:40:00	2017-08-13 01:40:00	14.317	6.16511	74.2801	0.99	6.16511	74.2801
1524	StAbbs	1502585400	2017-08-13 00:50:00	2017-08-13 01:50:00	14.291	6.14295	73.9743	0.99	6.14295	73.9743
1525	StAbbs	1502586000	2017-08-13 01:00:00	2017-08-13 02:00:00	14.265	6.16619	74.2152	0.99	6.16619	74.2152
1526	StAbbs	1502586600	2017-08-13 01:10:00	2017-08-13 02:10:00	14.274	6.22465	74.9325	0.99	6.22465	74.9325
1527	StAbbs	1502587200	2017-08-13 01:20:00	2017-08-13 02:20:00	14.248	6.28194	75.5824	0.989	6.28194	75.5824
1528	StAbbs	1502587800	2017-08-13 01:30:00	2017-08-13 02:30:00	14.248	6.27626	75.5142	0.989	6.27626	75.5142
1529	StAbbs	1502588400	2017-08-13 01:40:00	2017-08-13 02:40:00	14.231	6.37255	76.6464	0.99	6.37255	76.6464
1530	StAbbs	1502589000	2017-08-13 01:50:00	2017-08-13 02:50:00	14.222	6.47378	77.8498	0.989	6.47378	77.8498
1531	StAbbs	1502589600	2017-08-13 02:00:00	2017-08-13 03:00:00	14.231	6.51928	78.4112	0.991	6.51928	78.4112
1532	StAbbs	1502590200	2017-08-13 02:10:00	2017-08-13 03:10:00	14.213	6.57258	79.0235	0.991	6.57258	79.0235
1533	StAbbs	1502590800	2017-08-13 02:20:00	2017-08-13 03:20:00	14.196	6.54645	78.6824	0.99	6.54645	78.6824
1534	StAbbs	1502591400	2017-08-13 02:30:00	2017-08-13 03:30:00	14.196	6.57806	79.0624	0.99	6.57806	79.0624
1535	StAbbs	1502592000	2017-08-13 02:40:00	2017-08-13 03:40:00	14.187	6.63471	79.7286	0.99	6.63471	79.7286
1536	StAbbs	1502592600	2017-08-13 02:50:00	2017-08-13 03:50:00	14.17	6.68153	80.2637	0.989	6.68153	80.2637
1537	StAbbs	1502593200	2017-08-13 03:00:00	2017-08-13 04:00:00	14.127	6.75561	81.0831	0.99	6.75561	81.0831
1538	StAbbs	1502593800	2017-08-13 03:10:00	2017-08-13 04:10:00	14.135	6.77029	81.2725	0.989	6.77029	81.2725
1539	StAbbs	1502594400	2017-08-13 03:20:00	2017-08-13 04:20:00	14.118	6.81305	81.7577	0.989	6.81305	81.7577
1540	StAbbs	1502595000	2017-08-13 03:30:00	2017-08-13 04:30:00	14.118	6.86816	82.4191	0.989	6.86816	82.4191
1541	StAbbs	1502595600	2017-08-13 03:40:00	2017-08-13 04:40:00	14.118	6.92408	83.0902	0.991	6.92408	83.0902
1542	StAbbs	1502596200	2017-08-13 03:50:00	2017-08-13 04:50:00	14.118	6.90058	82.8081	0.989	6.90058	82.8081
1543	StAbbs	1502596800	2017-08-13 04:00:00	2017-08-13 05:00:00	14.066	6.84162	82.0143	0.989	6.84162	82.0143
1544	StAbbs	1502597400	2017-08-13 04:10:00	2017-08-13 05:10:00	14.083	6.76239	81.0924	0.99	6.76239	81.0924
1545	StAbbs	1502598000	2017-08-13 04:20:00	2017-08-13 05:20:00	14.057	6.73292	80.6965	0.99	6.73292	80.6965
1546	StAbbs	1502598600	2017-08-13 04:30:00	2017-08-13 05:30:00	14.005	6.57836	78.7611	0.99	6.57836	78.7611
1547	StAbbs	1502599200	2017-08-13 04:40:00	2017-08-13 05:40:00	13.979	6.50433	77.8337	0.99	6.50433	77.8337
1548	StAbbs	1502599800	2017-08-13 04:50:00	2017-08-13 05:50:00	13.962	6.49685	77.7174	0.989	6.49685	77.7174
1549	StAbbs	1502600400	2017-08-13 05:00:00	2017-08-13 06:00:00	13.953	6.49594	77.6924	0.989	6.49594	77.6924
1550	StAbbs	1502601000	2017-08-13 05:10:00	2017-08-13 06:10:00	13.944	6.58091	78.6943	0.99	6.58091	78.6943
1551	StAbbs	1502601600	2017-08-13 05:20:00	2017-08-13 06:20:00	13.953	6.64422	79.4658	0.99	6.64422	79.4658
1552	StAbbs	1502602200	2017-08-13 05:30:00	2017-08-13 06:30:00	13.927	6.74277	80.602	0.99	6.74277	80.602
1553	StAbbs	1502602800	2017-08-13 05:40:00	2017-08-13 06:40:00	13.944	6.84911	81.9014	0.989	6.84911	81.9014
1554	StAbbs	1502603400	2017-08-13 05:50:00	2017-08-13 06:50:00	13.927	7.02473	83.9725	0.991	7.02473	83.9725
1555	StAbbs	1502604000	2017-08-13 06:00:00	2017-08-13 07:00:00	13.936	7.09938	84.8804	0.99	7.09938	84.8804
1556	StAbbs	1502604600	2017-08-13 06:10:00	2017-08-13 07:10:00	13.944	7.14323	85.4185	0.99	7.14323	85.4185
1557	StAbbs	1502605200	2017-08-13 06:20:00	2017-08-13 07:20:00	13.97	7.163	85.7	0.991	7.163	85.7
1558	StAbbs	1502605800	2017-08-13 06:30:00	2017-08-13 07:30:00	13.962	7.21638	86.3247	0.99	7.21638	86.3247
1559	StAbbs	1502606400	2017-08-13 06:40:00	2017-08-13 07:40:00	13.997	7.31486	87.5648	0.989	7.31486	87.5648
1560	StAbbs	1502607000	2017-08-13 06:50:00	2017-08-13 07:50:00	13.997	7.35943	88.0984	0.989	7.35943	88.0984
1561	StAbbs	1502607600	2017-08-13 07:00:00	2017-08-13 08:00:00	13.988	7.42657	88.8859	0.989	7.42657	88.8859
1562	StAbbs	1502608200	2017-08-13 07:10:00	2017-08-13 08:10:00	14.04	7.5261	90.172	0.988	7.5261	90.172
1563	StAbbs	1502608800	2017-08-13 07:20:00	2017-08-13 08:20:00	14.066	7.63422	91.5156	0.989	7.63422	91.5156
1564	StAbbs	1502609400	2017-08-13 07:30:00	2017-08-13 08:30:00	14.066	7.72255	92.5745	0.991	7.72255	92.5745
1565	StAbbs	1502610000	2017-08-13 07:40:00	2017-08-13 08:40:00	14.109	7.75959	93.0994	0.988	7.75959	93.0994
1566	StAbbs	1502610600	2017-08-13 07:50:00	2017-08-13 08:50:00	14.135	7.86692	94.4368	0.99	7.86692	94.4368
1567	StAbbs	1502611200	2017-08-13 08:00:00	2017-08-13 09:00:00	14.109	7.85036	94.1885	0.989	7.85036	94.1885
1568	StAbbs	1502611800	2017-08-13 08:10:00	2017-08-13 09:10:00	14.118	7.93559	95.2284	0.99	7.93559	95.2284
1569	StAbbs	1502612400	2017-08-13 08:20:00	2017-08-13 09:20:00	14.144	8.02266	96.3239	0.989	8.02266	96.3239
1570	StAbbs	1502613000	2017-08-13 08:30:00	2017-08-13 09:30:00	14.153	8.16706	98.0755	0.99	8.16706	98.0755
1571	StAbbs	1502613600	2017-08-13 08:40:00	2017-08-13 09:40:00	14.153	8.2773	99.3993	0.989	8.2773	99.3993
1572	StAbbs	1502614200	2017-08-13 08:50:00	2017-08-13 09:50:00	14.196	8.39868	100.945	0.99	8.39868	100.945
1573	StAbbs	1502614800	2017-08-13 09:00:00	2017-08-13 10:00:00	14.196	8.54054	102.65	0.991	8.54054	102.65
1574	StAbbs	1502615400	2017-08-13 09:10:00	2017-08-13 10:10:00	14.239	8.6425	103.965	0.99	8.6425	103.965
1575	StAbbs	1502616000	2017-08-13 09:20:00	2017-08-13 10:20:00	14.257	8.70275	104.728	0.99	8.70275	104.728
1576	StAbbs	1502616600	2017-08-13 09:30:00	2017-08-13 10:30:00	14.274	8.91217	107.285	0.99	8.91217	107.285
1577	StAbbs	1502617200	2017-08-13 09:40:00	2017-08-13 10:40:00	14.335	9.05903	109.187	0.99	9.05903	109.187
1578	StAbbs	1502617800	2017-08-13 09:50:00	2017-08-13 10:50:00	14.361	9.13159	110.119	0.99	9.13159	110.119
1579	StAbbs	1502618400	2017-08-13 10:00:00	2017-08-13 11:00:00	14.395	9.25456	111.678	0.989	9.25456	111.678
1580	StAbbs	1502619000	2017-08-13 10:10:00	2017-08-13 11:10:00	14.413	9.41216	113.621	0.991	9.41216	113.621
1581	StAbbs	1502619600	2017-08-13 10:20:00	2017-08-13 11:20:00	14.482	9.5049	114.9	0.99	9.5049	114.9
1582	StAbbs	1502620200	2017-08-13 10:30:00	2017-08-13 11:30:00	14.508	9.60589	116.182	0.99	9.60589	116.182
1583	StAbbs	1502620800	2017-08-13 10:40:00	2017-08-13 11:40:00	14.577	9.77328	118.37	0.989	9.77328	118.37
1584	StAbbs	1502621400	2017-08-13 10:50:00	2017-08-13 11:50:00	14.629	9.94936	120.628	0.989	9.94936	120.628
1585	StAbbs	1502622000	2017-08-13 11:00:00	2017-08-13 12:00:00	14.689	10.1451	123.149	0.99	10.1451	123.149
1586	StAbbs	1502622600	2017-08-13 11:10:00	2017-08-13 12:10:00	14.758	10.3572	125.898	0.991	10.3572	125.898
1587	StAbbs	1502623200	2017-08-13 11:20:00	2017-08-13 12:20:00	14.844	10.4869	127.694	0.99	10.4869	127.694
1588	StAbbs	1502623800	2017-08-13 11:30:00	2017-08-13 12:30:00	14.913	10.6018	129.27	0.991	10.6018	129.27
1589	StAbbs	1502624400	2017-08-13 11:40:00	2017-08-13 12:40:00	14.956	10.678	130.311	0.989	10.678	130.311
1590	StAbbs	1502625000	2017-08-13 11:50:00	2017-08-13 12:50:00	14.982	10.6525	130.067	0.991	10.6525	130.067
1591	StAbbs	1502625600	2017-08-13 12:00:00	2017-08-13 13:00:00	15.025	10.7515	131.388	0.99	10.7515	131.388
1592	StAbbs	1502626200	2017-08-13 12:10:00	2017-08-13 13:10:00	15.033	10.7946	131.937	0.99	10.7946	131.937
1593	StAbbs	1502626800	2017-08-13 12:20:00	2017-08-13 13:20:00	15.102	10.8836	133.207	0.99	10.8836	133.207
1594	StAbbs	1502627400	2017-08-13 12:30:00	2017-08-13 13:30:00	15.059	10.7448	131.396	0.99	10.7448	131.396
1595	StAbbs	1502628000	2017-08-13 12:40:00	2017-08-13 13:40:00	15.051	10.7008	130.837	0.99	10.7008	130.837
1596	StAbbs	1502628600	2017-08-13 12:50:00	2017-08-13 13:50:00	15.076	10.6948	130.828	0.991	10.6948	130.828
1597	StAbbs	1502629200	2017-08-13 13:00:00	2017-08-13 14:00:00	15.076	10.668	130.5	0.989	10.668	130.5
1598	StAbbs	1502629800	2017-08-13 13:10:00	2017-08-13 14:10:00	15.033	10.6964	130.737	0.99	10.6964	130.737
1599	StAbbs	1502630400	2017-08-13 13:20:00	2017-08-13 14:20:00	15.008	10.6952	130.656	0.99	10.6952	130.656
1600	StAbbs	1502631000	2017-08-13 13:30:00	2017-08-13 14:30:00	14.982	10.7134	130.811	0.991	10.7134	130.811
1601	StAbbs	1502631600	2017-08-13 13:40:00	2017-08-13 14:40:00	14.973	10.697	130.587	0.99	10.697	130.587
1602	StAbbs	1502632200	2017-08-13 13:50:00	2017-08-13 14:50:00	14.947	10.7273	130.89	0.992	10.7273	130.89
1603	StAbbs	1502632800	2017-08-13 14:00:00	2017-08-13 15:00:00	14.939	10.7012	130.551	0.99	10.7012	130.551
1604	StAbbs	1502633400	2017-08-13 14:10:00	2017-08-13 15:10:00	14.887	10.7279	130.74	0.991	10.7279	130.74
1605	StAbbs	1502634000	2017-08-13 14:20:00	2017-08-13 15:20:00	14.896	10.7029	130.459	0.992	10.7029	130.459
1606	StAbbs	1502634600	2017-08-13 14:30:00	2017-08-13 15:30:00	14.844	10.5242	128.148	0.988	10.5242	128.148
1607	StAbbs	1502635200	2017-08-13 14:40:00	2017-08-13 15:40:00	14.801	10.3888	126.39	0.992	10.3888	126.39
1608	StAbbs	1502635800	2017-08-13 14:50:00	2017-08-13 15:50:00	14.758	10.1471	123.343	0.991	10.1471	123.343
1609	StAbbs	1502636400	2017-08-13 15:00:00	2017-08-13 16:00:00	14.732	9.95027	120.888	0.989	9.95027	120.888
1610	StAbbs	1502637000	2017-08-13 15:10:00	2017-08-13 16:10:00	14.715	9.89401	120.164	0.99	9.89401	120.164
1611	StAbbs	1502637600	2017-08-13 15:20:00	2017-08-13 16:20:00	14.715	9.76744	118.627	0.989	9.76744	118.627
1612	StAbbs	1502638200	2017-08-13 15:30:00	2017-08-13 16:30:00	14.689	9.72158	118.008	0.99	9.72158	118.008
1613	StAbbs	1502638800	2017-08-13 15:40:00	2017-08-13 16:40:00	14.706	9.68373	117.589	0.988	9.68373	117.589
1614	StAbbs	1502639400	2017-08-13 15:50:00	2017-08-13 16:50:00	14.68	9.76524	118.517	0.99	9.76524	118.517
1615	StAbbs	1502640000	2017-08-13 16:00:00	2017-08-13 17:00:00	14.68	9.76443	118.507	0.99	9.76443	118.507
1616	StAbbs	1502640600	2017-08-13 16:10:00	2017-08-13 17:10:00	14.654	9.63259	116.846	0.989	9.63259	116.846
1617	StAbbs	1502641200	2017-08-13 16:20:00	2017-08-13 17:20:00	14.654	9.50522	115.301	0.99	9.50522	115.301
1618	StAbbs	1502641800	2017-08-13 16:30:00	2017-08-13 17:30:00	14.646	9.37043	113.648	0.989	9.37043	113.648
1619	StAbbs	1502642400	2017-08-13 16:40:00	2017-08-13 17:40:00	14.629	9.29553	112.701	0.991	9.29553	112.701
1620	StAbbs	1502643000	2017-08-13 16:50:00	2017-08-13 17:50:00	14.62	9.27187	112.394	0.99	9.27187	112.394
1621	StAbbs	1502643600	2017-08-13 17:00:00	2017-08-13 18:00:00	14.637	9.23076	111.934	0.989	9.23076	111.934
1622	StAbbs	1502644200	2017-08-13 17:10:00	2017-08-13 18:10:00	14.629	9.18359	111.344	0.989	9.18359	111.344
1623	StAbbs	1502644800	2017-08-13 17:20:00	2017-08-13 18:20:00	14.629	9.14303	110.852	0.99	9.14303	110.852
1624	StAbbs	1502645400	2017-08-13 17:30:00	2017-08-13 18:30:00	14.629	9.08381	110.134	0.989	9.08381	110.134
1625	StAbbs	1502646000	2017-08-13 17:40:00	2017-08-13 18:40:00	14.629	9.02621	109.436	0.988	9.02621	109.436
1626	StAbbs	1502646600	2017-08-13 17:50:00	2017-08-13 18:50:00	14.637	8.99875	109.12	0.989	8.99875	109.12
1627	StAbbs	1502647200	2017-08-13 18:00:00	2017-08-13 19:00:00	14.654	8.8895	107.832	0.99	8.8895	107.832
1628	StAbbs	1502647800	2017-08-13 18:10:00	2017-08-13 19:10:00	14.629	8.76988	106.328	0.99	8.76988	106.328
1629	StAbbs	1502648400	2017-08-13 18:20:00	2017-08-13 19:20:00	14.629	8.64171	104.774	0.989	8.64171	104.774
1630	StAbbs	1502649000	2017-08-13 18:30:00	2017-08-13 19:30:00	14.62	8.53937	103.515	0.989	8.53937	103.515
1631	StAbbs	1502649600	2017-08-13 18:40:00	2017-08-13 19:40:00	14.62	8.43229	102.217	0.989	8.43229	102.217
1632	StAbbs	1502650200	2017-08-13 18:50:00	2017-08-13 19:50:00	14.585	8.345	101.088	0.987	8.345	101.088
1633	StAbbs	1502650800	2017-08-13 19:00:00	2017-08-13 20:00:00	14.577	8.2946	100.461	0.989	8.2946	100.461
1634	StAbbs	1502651400	2017-08-13 19:10:00	2017-08-13 20:10:00	14.568	8.24499	99.842	0.99	8.24499	99.842
1635	StAbbs	1502652000	2017-08-13 19:20:00	2017-08-13 20:20:00	14.577	8.21429	99.4883	0.99	8.21429	99.4883
1636	StAbbs	1502652600	2017-08-13 19:30:00	2017-08-13 20:30:00	14.577	8.19402	99.2427	0.989	8.19402	99.2427
1637	StAbbs	1502653200	2017-08-13 19:40:00	2017-08-13 20:40:00	14.559	8.22216	99.5475	0.99	8.22216	99.5475
1638	StAbbs	1502653800	2017-08-13 19:50:00	2017-08-13 20:50:00	14.551	8.175	98.9607	0.99	8.175	98.9607
1639	StAbbs	1502654400	2017-08-13 20:00:00	2017-08-13 21:00:00	14.551	8.15716	98.7447	0.992	8.15716	98.7447
1640	StAbbs	1502655000	2017-08-13 20:10:00	2017-08-13 21:10:00	14.568	8.04384	97.4061	0.99	8.04384	97.4061
1641	StAbbs	1502655600	2017-08-13 20:20:00	2017-08-13 21:20:00	14.551	8.03144	97.2228	0.99	8.03144	97.2228
1642	StAbbs	1502656200	2017-08-13 20:30:00	2017-08-13 21:30:00	14.534	7.95416	96.2545	0.989	7.95416	96.2545
1643	StAbbs	1502656800	2017-08-13 20:40:00	2017-08-13 21:40:00	14.551	7.89193	95.5341	0.99	7.89193	95.5341
1644	StAbbs	1502657400	2017-08-13 20:50:00	2017-08-13 21:50:00	14.542	7.89668	95.5743	0.99	7.89668	95.5743
1645	StAbbs	1502658000	2017-08-13 21:00:00	2017-08-13 22:00:00	14.516	7.80874	94.4606	0.99	7.80874	94.4606
1646	StAbbs	1502658600	2017-08-13 21:10:00	2017-08-13 22:10:00	14.508	7.74618	93.6888	0.989	7.74618	93.6888
1647	StAbbs	1502659200	2017-08-13 21:20:00	2017-08-13 22:20:00	14.499	7.70552	93.1801	0.989	7.70552	93.1801
1648	StAbbs	1502659800	2017-08-13 21:30:00	2017-08-13 22:30:00	14.49	7.63079	92.2597	0.989	7.63079	92.2597
1649	StAbbs	1502660400	2017-08-13 21:40:00	2017-08-13 22:40:00	14.499	7.61792	92.1209	0.99	7.61792	92.1209
1650	StAbbs	1502661000	2017-08-13 21:50:00	2017-08-13 22:50:00	14.464	7.57936	91.5901	0.989	7.57936	91.5901
1651	StAbbs	1502661600	2017-08-13 22:00:00	2017-08-13 23:00:00	14.473	7.54704	91.216	0.99	7.54704	91.216
1652	StAbbs	1502662200	2017-08-13 22:10:00	2017-08-13 23:10:00	14.464	7.50475	90.6885	0.989	7.50475	90.6885
1653	StAbbs	1502662800	2017-08-13 22:20:00	2017-08-13 23:20:00	14.456	7.47626	90.3298	0.991	7.47626	90.3298
1654	StAbbs	1502663400	2017-08-13 22:30:00	2017-08-13 23:30:00	14.413	7.42626	89.648	0.99	7.42626	89.648
1655	StAbbs	1502664000	2017-08-13 22:40:00	2017-08-13 23:40:00	14.421	7.2958	88.0874	0.988	7.2958	88.0874
1656	StAbbs	1502664600	2017-08-13 22:50:00	2017-08-13 23:50:00	14.413	7.26002	87.6413	0.989	7.26002	87.6413
1657	StAbbs	1502665200	2017-08-13 23:00:00	2017-08-14 00:00:00	14.404	7.18369	86.7041	0.989	7.18369	86.7041
1658	StAbbs	1502665800	2017-08-13 23:10:00	2017-08-14 00:10:00	14.378	7.0739	85.3344	0.991	7.0739	85.3344
1659	StAbbs	1502666400	2017-08-13 23:20:00	2017-08-14 00:20:00	14.378	6.93444	83.652	0.989	6.93444	83.652
1660	StAbbs	1502667000	2017-08-13 23:30:00	2017-08-14 00:30:00	14.343	6.84322	82.4934	0.991	6.84322	82.4934
1661	StAbbs	1502667600	2017-08-13 23:40:00	2017-08-14 00:40:00	14.352	6.74845	81.3658	0.991	6.74845	81.3658
1662	StAbbs	1502668200	2017-08-13 23:50:00	2017-08-14 00:50:00	14.369	6.64	80.0855	0.99	6.64	80.0855
1663	StAbbs	1502668800	2017-08-14 00:00:00	2017-08-14 01:00:00	14.3	6.57355	79.174	0.99	6.57355	79.174
1664	StAbbs	1502669400	2017-08-14 00:10:00	2017-08-14 01:10:00	14.309	6.50879	78.4082	0.99	6.50879	78.4082
1665	StAbbs	1502670000	2017-08-14 00:20:00	2017-08-14 01:20:00	14.274	6.43868	77.509	0.991	6.43868	77.509
1666	StAbbs	1502670600	2017-08-14 00:30:00	2017-08-14 01:30:00	14.291	6.37076	76.7177	0.99	6.37076	76.7177
1667	StAbbs	1502671200	2017-08-14 00:40:00	2017-08-14 01:40:00	14.283	6.30744	75.9429	0.989	6.30744	75.9429
1668	StAbbs	1502671800	2017-08-14 00:50:00	2017-08-14 01:50:00	14.274	6.27654	75.5571	0.989	6.27654	75.5571
1669	StAbbs	1502672400	2017-08-14 01:00:00	2017-08-14 02:00:00	14.291	6.25807	75.3606	0.989	6.25807	75.3606
1670	StAbbs	1502673000	2017-08-14 01:10:00	2017-08-14 02:10:00	14.283	6.25393	75.2987	0.99	6.25393	75.2987
1671	StAbbs	1502673600	2017-08-14 01:20:00	2017-08-14 02:20:00	14.291	6.18754	74.5113	0.989	6.18754	74.5113
1672	StAbbs	1502674200	2017-08-14 01:30:00	2017-08-14 02:30:00	14.3	6.21763	74.8872	0.99	6.21763	74.8872
1673	StAbbs	1502674800	2017-08-14 01:40:00	2017-08-14 02:40:00	14.274	6.25222	75.2643	0.991	6.25222	75.2643
1674	StAbbs	1502675400	2017-08-14 01:50:00	2017-08-14 02:50:00	14.257	6.31122	75.9485	0.989	6.31122	75.9485
1675	StAbbs	1502676000	2017-08-14 02:00:00	2017-08-14 03:00:00	14.274	6.296	75.7913	0.989	6.296	75.7913
1676	StAbbs	1502676600	2017-08-14 02:10:00	2017-08-14 03:10:00	14.239	6.32967	76.1429	0.991	6.32967	76.1429
1677	StAbbs	1502677200	2017-08-14 02:20:00	2017-08-14 03:20:00	14.265	6.35265	76.4594	0.99	6.35265	76.4594
1678	StAbbs	1502677800	2017-08-14 02:30:00	2017-08-14 03:30:00	14.248	6.44975	77.6015	0.99	6.44975	77.6015
1679	StAbbs	1502678400	2017-08-14 02:40:00	2017-08-14 03:40:00	14.222	6.4827	77.9571	0.99	6.4827	77.9571
1680	StAbbs	1502679000	2017-08-14 02:50:00	2017-08-14 03:50:00	14.257	6.59739	79.3923	0.99	6.59739	79.3923
1681	StAbbs	1502679600	2017-08-14 03:00:00	2017-08-14 04:00:00	14.239	6.5445	78.7272	0.989	6.5445	78.7272
1682	StAbbs	1502680200	2017-08-14 03:10:00	2017-08-14 04:10:00	14.231	6.57278	79.0547	0.99	6.57278	79.0547
1683	StAbbs	1502680800	2017-08-14 03:20:00	2017-08-14 04:20:00	14.239	6.58179	79.1758	0.991	6.58179	79.1758
1684	StAbbs	1502681400	2017-08-14 03:30:00	2017-08-14 04:30:00	14.222	6.59051	79.2536	0.99	6.59051	79.2536
1685	StAbbs	1502682000	2017-08-14 03:40:00	2017-08-14 04:40:00	14.205	6.72813	80.8807	0.99	6.72813	80.8807
1686	StAbbs	1502682600	2017-08-14 03:50:00	2017-08-14 04:50:00	14.222	6.8029	81.8076	0.991	6.8029	81.8076
1687	StAbbs	1502683200	2017-08-14 04:00:00	2017-08-14 05:00:00	14.196	6.8942	82.862	0.99	6.8942	82.862
1688	StAbbs	1502683800	2017-08-14 04:10:00	2017-08-14 05:10:00	14.187	6.89004	82.797	0.99	6.89004	82.797
1689	StAbbs	1502684400	2017-08-14 04:20:00	2017-08-14 05:20:00	14.144	6.95519	83.5073	0.99	6.95519	83.5073
1690	StAbbs	1502685000	2017-08-14 04:30:00	2017-08-14 05:30:00	14.101	7.04059	84.4593	0.99	7.04059	84.4593
1691	StAbbs	1502685600	2017-08-14 04:40:00	2017-08-14 05:40:00	14.04	7.06336	84.6279	0.991	7.06336	84.6279
1692	StAbbs	1502686200	2017-08-14 04:50:00	2017-08-14 05:50:00	14.031	7.06407	84.6209	0.991	7.06407	84.6209
1693	StAbbs	1502686800	2017-08-14 05:00:00	2017-08-14 06:00:00	14.014	7.03307	84.2206	0.99	7.03307	84.2206
1694	StAbbs	1502687400	2017-08-14 05:10:00	2017-08-14 06:10:00	14.049	6.97838	83.6249	0.99	6.97838	83.6249
1695	StAbbs	1502688000	2017-08-14 05:20:00	2017-08-14 06:20:00	14.014	7.01929	84.0556	0.99	7.01929	84.0556
1696	StAbbs	1502688600	2017-08-14 05:30:00	2017-08-14 06:30:00	14.005	6.99001	83.6897	0.991	6.99001	83.6897
1697	StAbbs	1502689200	2017-08-14 05:40:00	2017-08-14 06:40:00	14.031	6.93927	83.1259	0.99	6.93927	83.1259
1698	StAbbs	1502689800	2017-08-14 05:50:00	2017-08-14 06:50:00	14.023	6.93188	83.024	0.99	6.93188	83.024
1699	StAbbs	1502690400	2017-08-14 06:00:00	2017-08-14 07:00:00	14.014	6.94393	83.1531	0.99	6.94393	83.1531
1700	StAbbs	1502691000	2017-08-14 06:10:00	2017-08-14 07:10:00	14.04	7.02689	84.191	0.988	7.02689	84.191
1701	StAbbs	1502691600	2017-08-14 06:20:00	2017-08-14 07:20:00	14.023	7.06316	84.5963	0.99	7.06316	84.5963
1702	StAbbs	1502692200	2017-08-14 06:30:00	2017-08-14 07:30:00	14.031	7.08351	84.8539	0.99	7.08351	84.8539
1703	StAbbs	1502692800	2017-08-14 06:40:00	2017-08-14 07:40:00	14.04	7.18573	86.094	0.99	7.18573	86.094
1704	StAbbs	1502693400	2017-08-14 06:50:00	2017-08-14 07:50:00	14.049	7.2685	87.1016	0.989	7.2685	87.1016
1705	StAbbs	1502694000	2017-08-14 07:00:00	2017-08-14 08:00:00	14.057	7.33992	87.9716	0.988	7.33992	87.9716
1706	StAbbs	1502694600	2017-08-14 07:10:00	2017-08-14 08:10:00	14.04	7.42075	88.9098	0.988	7.42075	88.9098
1707	StAbbs	1502695200	2017-08-14 07:20:00	2017-08-14 08:20:00	14.049	7.48407	89.6848	0.99	7.48407	89.6848
1708	StAbbs	1502695800	2017-08-14 07:30:00	2017-08-14 08:30:00	14.057	7.49066	89.7783	0.99	7.49066	89.7783
1709	StAbbs	1502696400	2017-08-14 07:40:00	2017-08-14 08:40:00	14.066	7.54588	90.4566	0.989	7.54588	90.4566
1710	StAbbs	1502697000	2017-08-14 07:50:00	2017-08-14 08:50:00	14.057	7.61384	91.2547	0.989	7.61384	91.2547
1711	StAbbs	1502697600	2017-08-14 08:00:00	2017-08-14 09:00:00	14.083	7.64335	91.6566	0.99	7.64335	91.6566
1712	StAbbs	1502698200	2017-08-14 08:10:00	2017-08-14 09:10:00	14.049	7.72557	92.5788	0.991	7.72557	92.5788
1713	StAbbs	1502698800	2017-08-14 08:20:00	2017-08-14 09:20:00	14.066	7.69905	92.2928	0.989	7.69905	92.2928
1714	StAbbs	1502699400	2017-08-14 08:30:00	2017-08-14 09:30:00	14.057	7.72162	92.5465	0.988	7.72162	92.5465
1715	StAbbs	1502700000	2017-08-14 08:40:00	2017-08-14 09:40:00	14.04	7.74409	92.7839	0.99	7.74409	92.7839
1716	StAbbs	1502700600	2017-08-14 08:50:00	2017-08-14 09:50:00	14.066	7.79792	93.478	0.989	7.79792	93.478
1717	StAbbs	1502701200	2017-08-14 09:00:00	2017-08-14 10:00:00	14.075	7.7948	93.4576	0.989	7.7948	93.4576
1718	StAbbs	1502701800	2017-08-14 09:10:00	2017-08-14 10:10:00	14.066	7.83115	93.8763	0.989	7.83115	93.8763
1719	StAbbs	1502702400	2017-08-14 09:20:00	2017-08-14 10:20:00	14.083	7.9343	95.1456	0.989	7.9343	95.1456
1720	StAbbs	1502703000	2017-08-14 09:30:00	2017-08-14 10:30:00	14.066	7.92597	95.013	0.989	7.92597	95.013
1721	StAbbs	1502703600	2017-08-14 09:40:00	2017-08-14 10:40:00	14.092	7.9555	95.4171	0.99	7.9555	95.4171
1722	StAbbs	1502704200	2017-08-14 09:50:00	2017-08-14 10:50:00	14.109	8.05704	96.6682	0.989	8.05704	96.6682
1723	StAbbs	1502704800	2017-08-14 10:00:00	2017-08-14 11:00:00	14.101	8.17526	98.0707	0.989	8.17526	98.0707
1724	StAbbs	1502705400	2017-08-14 10:10:00	2017-08-14 11:10:00	14.118	8.33273	99.9942	0.99	8.33273	99.9942
1725	StAbbs	1502706000	2017-08-14 10:20:00	2017-08-14 11:20:00	14.17	8.49477	102.046	0.99	8.49477	102.046
1726	StAbbs	1502706600	2017-08-14 10:30:00	2017-08-14 11:30:00	14.17	8.62203	103.575	0.99	8.62203	103.575
1727	StAbbs	1502707200	2017-08-14 10:40:00	2017-08-14 11:40:00	14.205	8.78467	105.603	0.988	8.78467	105.603
1728	StAbbs	1502707800	2017-08-14 10:50:00	2017-08-14 11:50:00	14.274	8.99891	108.329	0.989	8.99891	108.329
1729	StAbbs	1502708400	2017-08-14 11:00:00	2017-08-14 12:00:00	14.317	9.16253	110.394	0.989	9.16253	110.394
1730	StAbbs	1502709000	2017-08-14 11:10:00	2017-08-14 12:10:00	14.343	9.43537	113.741	0.99	9.43537	113.741
1731	StAbbs	1502709600	2017-08-14 11:20:00	2017-08-14 12:20:00	14.395	9.54891	115.23	0.988	9.54891	115.23
1732	StAbbs	1502710200	2017-08-14 11:30:00	2017-08-14 12:30:00	14.447	9.74276	117.693	0.99	9.74276	117.693
1733	StAbbs	1502710800	2017-08-14 11:40:00	2017-08-14 12:40:00	14.473	9.97269	120.533	0.99	9.97269	120.533
1734	StAbbs	1502711400	2017-08-14 11:50:00	2017-08-14 12:50:00	14.525	10.0887	122.063	0.992	10.0887	122.063
1735	StAbbs	1502712000	2017-08-14 12:00:00	2017-08-14 13:00:00	14.534	10.1343	122.637	0.99	10.1343	122.637
1736	StAbbs	1502712600	2017-08-14 12:10:00	2017-08-14 13:10:00	14.577	10.2162	123.734	0.99	10.2162	123.734
1737	StAbbs	1502713200	2017-08-14 12:20:00	2017-08-14 13:20:00	14.603	10.3699	125.662	0.99	10.3699	125.662
1738	StAbbs	1502713800	2017-08-14 12:30:00	2017-08-14 13:30:00	14.637	10.4273	126.443	0.991	10.4273	126.443
1739	StAbbs	1502714400	2017-08-14 12:40:00	2017-08-14 13:40:00	14.637	10.4508	126.729	0.99	10.4508	126.729
1740	StAbbs	1502715000	2017-08-14 12:50:00	2017-08-14 13:50:00	14.663	10.4424	126.692	0.99	10.4424	126.692
1741	StAbbs	1502715600	2017-08-14 13:00:00	2017-08-14 14:00:00	14.689	10.4866	127.295	0.989	10.4866	127.295
1742	StAbbs	1502716200	2017-08-14 13:10:00	2017-08-14 14:10:00	14.723	10.5894	128.631	0.991	10.5894	128.631
1743	StAbbs	1502716800	2017-08-14 13:20:00	2017-08-14 14:20:00	14.723	10.6819	129.754	0.993	10.6819	129.754
1744	StAbbs	1502717400	2017-08-14 13:30:00	2017-08-14 14:30:00	14.792	10.7091	130.264	0.991	10.7091	130.264
1745	StAbbs	1502718000	2017-08-14 13:40:00	2017-08-14 14:40:00	14.801	10.6687	129.796	0.991	10.6687	129.796
1746	StAbbs	1502718600	2017-08-14 13:50:00	2017-08-14 14:50:00	14.801	10.672	129.836	0.991	10.672	129.836
1747	StAbbs	1502719200	2017-08-14 14:00:00	2017-08-14 15:00:00	14.784	10.6092	129.028	0.989	10.6092	129.028
1748	StAbbs	1502719800	2017-08-14 14:10:00	2017-08-14 15:10:00	14.792	10.6467	129.504	0.991	10.6467	129.504
1749	StAbbs	1502720400	2017-08-14 14:20:00	2017-08-14 15:20:00	14.784	10.7082	130.232	0.992	10.7082	130.232
1750	StAbbs	1502721000	2017-08-14 14:30:00	2017-08-14 15:30:00	14.784	10.6222	129.186	0.99	10.6222	129.186
1751	StAbbs	1502721600	2017-08-14 14:40:00	2017-08-14 15:40:00	14.792	10.6061	129.011	0.99	10.6061	129.011
1752	StAbbs	1502722200	2017-08-14 14:50:00	2017-08-14 15:50:00	14.81	10.5456	128.321	0.99	10.5456	128.321
1753	StAbbs	1502722800	2017-08-14 15:00:00	2017-08-14 16:00:00	14.81	10.4977	127.738	0.989	10.4977	127.738
1754	StAbbs	1502723400	2017-08-14 15:10:00	2017-08-14 16:10:00	14.81	10.3987	126.533	0.989	10.3987	126.533
1755	StAbbs	1502724000	2017-08-14 15:20:00	2017-08-14 16:20:00	14.792	10.3537	125.941	0.99	10.3537	125.941
1756	StAbbs	1502724600	2017-08-14 15:30:00	2017-08-14 16:30:00	14.784	10.2936	125.189	0.988	10.2936	125.189
1757	StAbbs	1502725200	2017-08-14 15:40:00	2017-08-14 16:40:00	14.767	10.3127	125.38	0.99	10.3127	125.38
1758	StAbbs	1502725800	2017-08-14 15:50:00	2017-08-14 16:50:00	14.767	10.2624	124.768	0.99	10.2624	124.768
1759	StAbbs	1502726400	2017-08-14 16:00:00	2017-08-14 17:00:00	14.775	10.1806	123.793	0.991	10.1806	123.793
1760	StAbbs	1502727000	2017-08-14 16:10:00	2017-08-14 17:10:00	14.767	10.0336	121.986	0.989	10.0336	121.986
1761	StAbbs	1502727600	2017-08-14 16:20:00	2017-08-14 17:20:00	14.767	9.91759	120.576	0.992	9.91759	120.576
1762	StAbbs	1502728200	2017-08-14 16:30:00	2017-08-14 17:30:00	14.758	9.79655	119.083	0.99	9.79655	119.083
1763	StAbbs	1502728800	2017-08-14 16:40:00	2017-08-14 17:40:00	14.706	9.68048	117.55	0.989	9.68048	117.55
1764	StAbbs	1502729400	2017-08-14 16:50:00	2017-08-14 17:50:00	14.68	9.5965	116.469	0.99	9.5965	116.469
1765	StAbbs	1502730000	2017-08-14 17:00:00	2017-08-14 18:00:00	14.646	9.49536	115.163	0.99	9.49536	115.163
1766	StAbbs	1502730600	2017-08-14 17:10:00	2017-08-14 18:10:00	14.629	9.38882	113.832	0.99	9.38882	113.832
1767	StAbbs	1502731200	2017-08-14 17:20:00	2017-08-14 18:20:00	14.594	9.27714	112.399	0.99	9.27714	112.399
1768	StAbbs	1502731800	2017-08-14 17:30:00	2017-08-14 18:30:00	14.559	9.15493	110.841	0.99	9.15493	110.841
1769	StAbbs	1502732400	2017-08-14 17:40:00	2017-08-14 18:40:00	14.525	9.01896	109.12	0.989	9.01896	109.12
1770	StAbbs	1502733000	2017-08-14 17:50:00	2017-08-14 18:50:00	14.499	8.88474	107.44	0.99	8.88474	107.44
1771	StAbbs	1502733600	2017-08-14 18:00:00	2017-08-14 19:00:00	14.438	8.76381	105.848	0.988	8.76381	105.848
1772	StAbbs	1502734200	2017-08-14 18:10:00	2017-08-14 19:10:00	14.456	8.64162	104.41	0.989	8.64162	104.41
1773	StAbbs	1502734800	2017-08-14 18:20:00	2017-08-14 19:20:00	14.404	8.51355	102.755	0.99	8.51355	102.755
1774	StAbbs	1502735400	2017-08-14 18:30:00	2017-08-14 19:30:00	14.317	8.3623	100.753	0.989	8.3623	100.753
1775	StAbbs	1502736000	2017-08-14 18:40:00	2017-08-14 19:40:00	14.257	8.25444	99.3331	0.989	8.25444	99.3331
1776	StAbbs	1502736600	2017-08-14 18:50:00	2017-08-14 19:50:00	14.248	8.19595	98.6112	0.99	8.19595	98.6112
1777	StAbbs	1502737200	2017-08-14 19:00:00	2017-08-14 20:00:00	14.222	8.15424	98.058	0.99	8.15424	98.058
1778	StAbbs	1502737800	2017-08-14 19:10:00	2017-08-14 20:10:00	14.222	8.09587	97.3561	0.99	8.09587	97.3561
1779	StAbbs	1502738400	2017-08-14 19:20:00	2017-08-14 20:20:00	14.187	7.99812	96.1127	0.988	7.99812	96.1127
1780	StAbbs	1502739000	2017-08-14 19:30:00	2017-08-14 20:30:00	14.153	7.95632	95.5448	0.988	7.95632	95.5448
1781	StAbbs	1502739600	2017-08-14 19:40:00	2017-08-14 20:40:00	14.118	7.95747	95.491	0.991	7.95747	95.491
1782	StAbbs	1502740200	2017-08-14 19:50:00	2017-08-14 20:50:00	14.083	7.89945	94.7277	0.989	7.89945	94.7277
1783	StAbbs	1502740800	2017-08-14 20:00:00	2017-08-14 21:00:00	14.057	7.8602	94.2075	0.989	7.8602	94.2075
1784	StAbbs	1502741400	2017-08-14 20:10:00	2017-08-14 21:10:00	14.04	7.85106	94.0655	0.989	7.85106	94.0655
1785	StAbbs	1502742000	2017-08-14 20:20:00	2017-08-14 21:20:00	14.049	7.83011	93.8316	0.99	7.83011	93.8316
1786	StAbbs	1502742600	2017-08-14 20:30:00	2017-08-14 21:30:00	14.023	7.78925	93.2928	0.99	7.78925	93.2928
1787	StAbbs	1502743200	2017-08-14 20:40:00	2017-08-14 21:40:00	14.023	7.78439	93.2345	0.989	7.78439	93.2345
1788	StAbbs	1502743800	2017-08-14 20:50:00	2017-08-14 21:50:00	13.997	7.78971	93.2492	0.989	7.78971	93.2492
1789	StAbbs	1502744400	2017-08-14 21:00:00	2017-08-14 22:00:00	13.997	7.78161	93.1522	0.989	7.78161	93.1522
1790	StAbbs	1502745000	2017-08-14 21:10:00	2017-08-14 22:10:00	14.005	7.73796	92.6447	0.99	7.73796	92.6447
1791	StAbbs	1502745600	2017-08-14 21:20:00	2017-08-14 22:20:00	13.988	7.71666	92.3579	0.99	7.71666	92.3579
1792	StAbbs	1502746200	2017-08-14 21:30:00	2017-08-14 22:30:00	13.979	7.68008	91.9033	0.989	7.68008	91.9033
1793	StAbbs	1502746800	2017-08-14 21:40:00	2017-08-14 22:40:00	13.97	7.6751	91.827	0.99	7.6751	91.827
1794	StAbbs	1502747400	2017-08-14 21:50:00	2017-08-14 22:50:00	13.979	7.64119	91.4379	0.989	7.64119	91.4379
1795	StAbbs	1502748000	2017-08-14 22:00:00	2017-08-14 23:00:00	13.997	7.61306	91.1346	0.99	7.61306	91.1346
1796	StAbbs	1502748600	2017-08-14 22:10:00	2017-08-14 23:10:00	13.97	7.59002	90.8091	0.989	7.59002	90.8091
1797	StAbbs	1502749200	2017-08-14 22:20:00	2017-08-14 23:20:00	13.953	7.55253	90.3294	0.989	7.55253	90.3294
1798	StAbbs	1502749800	2017-08-14 22:30:00	2017-08-14 23:30:00	13.988	7.50922	89.8751	0.989	7.50922	89.8751
1799	StAbbs	1502750400	2017-08-14 22:40:00	2017-08-14 23:40:00	13.997	7.45423	89.2333	0.989	7.45423	89.2333
1800	StAbbs	1502751000	2017-08-14 22:50:00	2017-08-14 23:50:00	13.979	7.44996	89.1495	0.989	7.44996	89.1495
1801	StAbbs	1502751600	2017-08-14 23:00:00	2017-08-15 00:00:00	13.988	7.42009	88.8083	0.99	7.42009	88.8083
1802	StAbbs	1502752200	2017-08-14 23:10:00	2017-08-15 00:10:00	14.023	7.37191	88.2943	0.989	7.37191	88.2943
1803	StAbbs	1502752800	2017-08-14 23:20:00	2017-08-15 00:20:00	13.988	7.36256	88.1197	0.989	7.36256	88.1197
1804	StAbbs	1502753400	2017-08-14 23:30:00	2017-08-15 00:30:00	13.997	7.34079	87.8752	0.99	7.34079	87.8752
1805	StAbbs	1502754000	2017-08-14 23:40:00	2017-08-15 00:40:00	14.005	7.30118	87.4153	0.99	7.30118	87.4153
1806	StAbbs	1502754600	2017-08-14 23:50:00	2017-08-15 00:50:00	14.023	7.27223	87.1004	0.99	7.27223	87.1004
1807	StAbbs	1502755200	2017-08-15 00:00:00	2017-08-15 01:00:00	14.005	7.22663	86.5227	0.99	7.22663	86.5227
1808	StAbbs	1502755800	2017-08-15 00:10:00	2017-08-15 01:10:00	14.023	7.16932	85.8678	0.992	7.16932	85.8678
1809	StAbbs	1502756400	2017-08-15 00:20:00	2017-08-15 01:20:00	14.023	7.06721	84.6449	0.99	7.06721	84.6449
1810	StAbbs	1502757000	2017-08-15 00:30:00	2017-08-15 01:30:00	14.005	6.98758	83.6606	0.989	6.98758	83.6606
1811	StAbbs	1502757600	2017-08-15 00:40:00	2017-08-15 01:40:00	14.057	6.9258	83.0082	0.99	6.9258	83.0082
1812	StAbbs	1502758200	2017-08-15 00:50:00	2017-08-15 01:50:00	14.023	6.89703	82.6066	0.991	6.89703	82.6066
1813	StAbbs	1502758800	2017-08-15 01:00:00	2017-08-15 02:00:00	14.04	6.83159	81.851	0.99	6.83159	81.851
1814	StAbbs	1502759400	2017-08-15 01:10:00	2017-08-15 02:10:00	14.066	6.77516	81.2176	0.99	6.77516	81.2176
1815	StAbbs	1502760000	2017-08-15 01:20:00	2017-08-15 02:20:00	14.057	6.72319	80.58	0.989	6.72319	80.58
1816	StAbbs	1502760600	2017-08-15 01:30:00	2017-08-15 02:30:00	14.031	6.73424	80.6699	0.99	6.73424	80.6699
1817	StAbbs	1502761200	2017-08-15 01:40:00	2017-08-15 02:40:00	14.031	6.75774	80.9514	0.99	6.75774	80.9514
1818	StAbbs	1502761800	2017-08-15 01:50:00	2017-08-15 02:50:00	14.023	6.76251	80.9954	0.99	6.76251	80.9954
1819	StAbbs	1502762400	2017-08-15 02:00:00	2017-08-15 03:00:00	14.014	6.75755	80.9212	0.989	6.75755	80.9212
1820	StAbbs	1502763000	2017-08-15 02:10:00	2017-08-15 03:10:00	14.031	6.78205	81.2427	0.99	6.78205	81.2427
1821	StAbbs	1502763600	2017-08-15 02:20:00	2017-08-15 03:20:00	14.005	6.81741	81.6232	0.991	6.81741	81.6232
1822	StAbbs	1502764200	2017-08-15 02:30:00	2017-08-15 03:30:00	14.023	6.81681	81.6457	0.991	6.81681	81.6457
1823	StAbbs	1502764800	2017-08-15 02:40:00	2017-08-15 03:40:00	14.014	6.80536	81.4938	0.991	6.80536	81.4938
1824	StAbbs	1502765400	2017-08-15 02:50:00	2017-08-15 03:50:00	14.014	6.92367	82.9105	0.991	6.92367	82.9105
1825	StAbbs	1502766000	2017-08-15 03:00:00	2017-08-15 04:00:00	13.979	6.93946	83.0407	0.99	6.93946	83.0407
1826	StAbbs	1502766600	2017-08-15 03:10:00	2017-08-15 04:10:00	14.005	6.83767	81.8657	0.989	6.83767	81.8657
1827	StAbbs	1502767200	2017-08-15 03:20:00	2017-08-15 04:20:00	14.014	6.83939	81.9013	0.99	6.83939	81.9013
1828	StAbbs	1502767800	2017-08-15 03:30:00	2017-08-15 04:30:00	14.005	6.85225	82.0404	0.99	6.85225	82.0404
1829	StAbbs	1502768400	2017-08-15 03:40:00	2017-08-15 04:40:00	14.005	6.83361	81.8172	0.989	6.83361	81.8172
1830	StAbbs	1502769000	2017-08-15 03:50:00	2017-08-15 04:50:00	13.997	6.77518	81.1044	0.99	6.77518	81.1044
1831	StAbbs	1502769600	2017-08-15 04:00:00	2017-08-15 05:00:00	13.953	6.77386	81.0164	0.989	6.77386	81.0164
1832	StAbbs	1502770200	2017-08-15 04:10:00	2017-08-15 05:10:00	13.988	6.86421	82.1552	0.991	6.86421	82.1552
1833	StAbbs	1502770800	2017-08-15 04:20:00	2017-08-15 05:20:00	13.988	6.95091	83.1929	0.99	6.95091	83.1929
1834	StAbbs	1502771400	2017-08-15 04:30:00	2017-08-15 05:30:00	13.997	7.04421	84.3249	0.989	7.04421	84.3249
1835	StAbbs	1502772000	2017-08-15 04:40:00	2017-08-15 05:40:00	13.97	7.04469	84.2846	0.99	7.04469	84.2846
1836	StAbbs	1502772600	2017-08-15 04:50:00	2017-08-15 05:50:00	13.97	7.05442	84.401	0.99	7.05442	84.401
1837	StAbbs	1502773200	2017-08-15 05:00:00	2017-08-15 06:00:00	13.962	7.06485	84.5121	0.992	7.06485	84.5121
1838	StAbbs	1502773800	2017-08-15 05:10:00	2017-08-15 06:10:00	13.936	7.04996	84.2895	0.989	7.04996	84.2895
1839	StAbbs	1502774400	2017-08-15 05:20:00	2017-08-15 06:20:00	13.91	7.15821	85.5386	0.99	7.15821	85.5386
1840	StAbbs	1502775000	2017-08-15 05:30:00	2017-08-15 06:30:00	13.892	7.19769	85.979	0.989	7.19769	85.979
1841	StAbbs	1502775600	2017-08-15 05:40:00	2017-08-15 06:40:00	13.91	7.24247	86.5456	0.99	7.24247	86.5456
1842	StAbbs	1502776200	2017-08-15 05:50:00	2017-08-15 06:50:00	13.892	7.35163	87.8178	0.99	7.35163	87.8178
1843	StAbbs	1502776800	2017-08-15 06:00:00	2017-08-15 07:00:00	13.866	7.43555	88.7735	0.99	7.43555	88.7735
1844	StAbbs	1502777400	2017-08-15 06:10:00	2017-08-15 07:10:00	13.884	7.50465	89.6312	0.989	7.50465	89.6312
1845	StAbbs	1502778000	2017-08-15 06:20:00	2017-08-15 07:20:00	13.875	7.6058	90.8227	0.99	7.6058	90.8227
1846	StAbbs	1502778600	2017-08-15 06:30:00	2017-08-15 07:30:00	13.901	7.61748	91.0102	0.989	7.61748	91.0102
1847	StAbbs	1502779200	2017-08-15 06:40:00	2017-08-15 07:40:00	13.892	7.69271	91.8922	0.99	7.69271	91.8922
1848	StAbbs	1502779800	2017-08-15 06:50:00	2017-08-15 07:50:00	13.91	7.70754	92.1029	0.99	7.70754	92.1029
1849	StAbbs	1502780400	2017-08-15 07:00:00	2017-08-15 08:00:00	13.936	7.6941	91.9909	0.989	7.6941	91.9909
1850	StAbbs	1502781000	2017-08-15 07:10:00	2017-08-15 08:10:00	13.91	7.7205	92.2578	0.99	7.7205	92.2578
1851	StAbbs	1502781600	2017-08-15 07:20:00	2017-08-15 08:20:00	13.936	7.70464	92.1168	0.988	7.70464	92.1168
1852	StAbbs	1502782200	2017-08-15 07:30:00	2017-08-15 08:30:00	13.918	7.7603	92.7485	0.989	7.7603	92.7485
1853	StAbbs	1502782800	2017-08-15 07:40:00	2017-08-15 08:40:00	13.936	7.80997	93.3762	0.99	7.80997	93.3762
1854	StAbbs	1502783400	2017-08-15 07:50:00	2017-08-15 08:50:00	13.944	7.82385	93.5573	0.989	7.82385	93.5573
1855	StAbbs	1502784000	2017-08-15 08:00:00	2017-08-15 09:00:00	13.962	7.83381	93.7107	0.991	7.83381	93.7107
1856	StAbbs	1502784600	2017-08-15 08:10:00	2017-08-15 09:10:00	13.953	7.83207	93.6727	0.989	7.83207	93.6727
1857	StAbbs	1502785200	2017-08-15 08:20:00	2017-08-15 09:20:00	13.962	7.82976	93.6622	0.988	7.82976	93.6622
1858	StAbbs	1502785800	2017-08-15 08:30:00	2017-08-15 09:30:00	13.979	7.89157	94.4341	0.989	7.89157	94.4341
1859	StAbbs	1502786400	2017-08-15 08:40:00	2017-08-15 09:40:00	13.979	7.93209	94.9189	0.989	7.93209	94.9189
1860	StAbbs	1502787000	2017-08-15 08:50:00	2017-08-15 09:50:00	13.988	8.02783	96.0821	0.991	8.02783	96.0821
1861	StAbbs	1502787600	2017-08-15 09:00:00	2017-08-15 10:00:00	14.04	8.06339	96.6094	0.99	8.06339	96.6094
1862	StAbbs	1502788200	2017-08-15 09:10:00	2017-08-15 10:10:00	14.023	8.08422	96.8257	0.989	8.08422	96.8257
1863	StAbbs	1502788800	2017-08-15 09:20:00	2017-08-15 10:20:00	14.031	8.15564	97.697	0.989	8.15564	97.697
1864	StAbbs	1502789400	2017-08-15 09:30:00	2017-08-15 10:30:00	14.049	8.21505	98.4445	0.987	8.21505	98.4445
1865	StAbbs	1502790000	2017-08-15 09:40:00	2017-08-15 10:40:00	14.057	8.34402	100.006	0.991	8.34402	100.006
1866	StAbbs	1502790600	2017-08-15 09:50:00	2017-08-15 10:50:00	14.075	8.39939	100.706	0.99	8.39939	100.706
1867	StAbbs	1502791200	2017-08-15 10:00:00	2017-08-15 11:00:00	14.127	8.47713	101.745	0.991	8.47713	101.745
1868	StAbbs	1502791800	2017-08-15 10:10:00	2017-08-15 11:10:00	14.161	8.60163	103.311	0.991	8.60163	103.311
1869	StAbbs	1502792400	2017-08-15 10:20:00	2017-08-15 11:20:00	14.179	8.64567	103.877	0.989	8.64567	103.877
1870	StAbbs	1502793000	2017-08-15 10:30:00	2017-08-15 11:30:00	14.205	8.75548	105.252	0.991	8.75548	105.252
1871	StAbbs	1502793600	2017-08-15 10:40:00	2017-08-15 11:40:00	14.213	8.7175	104.812	0.989	8.7175	104.812
1872	StAbbs	1502794200	2017-08-15 10:50:00	2017-08-15 11:50:00	14.239	8.81841	106.081	0.99	8.81841	106.081
1873	StAbbs	1502794800	2017-08-15 11:00:00	2017-08-15 12:00:00	14.231	8.94313	107.564	0.989	8.94313	107.564
1874	StAbbs	1502795400	2017-08-15 11:10:00	2017-08-15 12:10:00	14.326	9.0443	108.99	0.988	9.0443	108.99
1875	StAbbs	1502796000	2017-08-15 11:20:00	2017-08-15 12:20:00	14.378	9.18537	110.806	0.989	9.18537	110.806
1876	StAbbs	1502796600	2017-08-15 11:30:00	2017-08-15 12:30:00	14.395	9.28619	112.06	0.991	9.28619	112.06
1877	StAbbs	1502797200	2017-08-15 11:40:00	2017-08-15 12:40:00	14.413	9.36837	113.093	0.99	9.36837	113.093
1878	StAbbs	1502797800	2017-08-15 11:50:00	2017-08-15 12:50:00	14.43	9.45379	114.163	0.99	9.45379	114.163
1879	StAbbs	1502798400	2017-08-15 12:00:00	2017-08-15 13:00:00	14.464	9.51759	115.012	0.99	9.51759	115.012
1880	StAbbs	1502799000	2017-08-15 12:10:00	2017-08-15 13:10:00	14.499	9.63818	116.551	0.99	9.63818	116.551
1881	StAbbs	1502799600	2017-08-15 12:20:00	2017-08-15 13:20:00	14.534	9.73283	117.779	0.989	9.73283	117.779
1882	StAbbs	1502800200	2017-08-15 12:30:00	2017-08-15 13:30:00	14.551	9.8418	119.138	0.99	9.8418	119.138
1883	StAbbs	1502800800	2017-08-15 12:40:00	2017-08-15 13:40:00	14.585	9.91293	120.081	0.989	9.91293	120.081
1884	StAbbs	1502801400	2017-08-15 12:50:00	2017-08-15 13:50:00	14.646	10.0064	121.362	0.99	10.0064	121.362
1885	StAbbs	1502802000	2017-08-15 13:00:00	2017-08-15 14:00:00	14.629	10.0435	121.769	0.992	10.0435	121.769
1886	StAbbs	1502802600	2017-08-15 13:10:00	2017-08-15 14:10:00	14.646	10.1297	122.857	0.991	10.1297	122.857
1887	StAbbs	1502803200	2017-08-15 13:20:00	2017-08-15 14:20:00	14.689	10.2684	124.646	0.99	10.2684	124.646
1888	StAbbs	1502803800	2017-08-15 13:30:00	2017-08-15 14:30:00	14.775	10.4111	126.595	0.99	10.4111	126.595
1889	StAbbs	1502804400	2017-08-15 13:40:00	2017-08-15 14:40:00	14.801	10.4626	127.289	0.99	10.4626	127.289
1890	StAbbs	1502805000	2017-08-15 13:50:00	2017-08-15 14:50:00	14.818	10.5214	128.047	0.99	10.5214	128.047
1891	StAbbs	1502805600	2017-08-15 14:00:00	2017-08-15 15:00:00	14.818	10.6057	129.074	0.99	10.6057	129.074
1892	StAbbs	1502806200	2017-08-15 14:10:00	2017-08-15 15:10:00	14.861	10.6455	129.668	0.989	10.6455	129.668
1893	StAbbs	1502806800	2017-08-15 14:20:00	2017-08-15 15:20:00	14.853	10.7021	130.338	0.991	10.7021	130.338
1894	StAbbs	1502807400	2017-08-15 14:30:00	2017-08-15 15:30:00	14.87	10.6026	129.17	0.988	10.6026	129.17
1895	StAbbs	1502808000	2017-08-15 14:40:00	2017-08-15 15:40:00	14.818	10.5498	128.392	0.989	10.5498	128.392
1896	StAbbs	1502808600	2017-08-15 14:50:00	2017-08-15 15:50:00	14.818	10.5806	128.768	0.991	10.5806	128.768
1897	StAbbs	1502809200	2017-08-15 15:00:00	2017-08-15 16:00:00	14.792	10.5501	128.33	0.99	10.5501	128.33
1898	StAbbs	1502809800	2017-08-15 15:10:00	2017-08-15 16:10:00	14.784	10.4834	127.498	0.991	10.4834	127.498
1899	StAbbs	1502810400	2017-08-15 15:20:00	2017-08-15 16:20:00	14.741	10.4778	127.32	0.989	10.4778	127.32
1900	StAbbs	1502811000	2017-08-15 15:30:00	2017-08-15 16:30:00	14.741	10.4551	127.044	0.99	10.4551	127.044
1901	StAbbs	1502811600	2017-08-15 15:40:00	2017-08-15 16:40:00	14.689	10.3674	125.847	0.991	10.3674	125.847
1902	StAbbs	1502812200	2017-08-15 15:50:00	2017-08-15 16:50:00	14.62	10.2575	124.341	0.99	10.2575	124.341
1903	StAbbs	1502812800	2017-08-15 16:00:00	2017-08-15 17:00:00	14.585	10.1749	123.254	0.991	10.1749	123.254
1904	StAbbs	1502813400	2017-08-15 16:10:00	2017-08-15 17:10:00	14.585	10.0906	122.233	0.989	10.0906	122.233
1905	StAbbs	1502814000	2017-08-15 16:20:00	2017-08-15 17:20:00	14.594	10.0542	121.814	0.988	10.0542	121.814
1906	StAbbs	1502814600	2017-08-15 16:30:00	2017-08-15 17:30:00	14.559	10.0244	121.368	0.99	10.0244	121.368
1907	StAbbs	1502815200	2017-08-15 16:40:00	2017-08-15 17:40:00	14.559	9.87843	119.6	0.99	9.87843	119.6
1908	StAbbs	1502815800	2017-08-15 16:50:00	2017-08-15 17:50:00	14.542	9.8084	118.712	0.99	9.8084	118.712
1909	StAbbs	1502816400	2017-08-15 17:00:00	2017-08-15 18:00:00	14.568	9.6904	117.345	0.99	9.6904	117.345
1910	StAbbs	1502817000	2017-08-15 17:10:00	2017-08-15 18:10:00	14.542	9.57399	115.875	0.989	9.57399	115.875
1911	StAbbs	1502817600	2017-08-15 17:20:00	2017-08-15 18:20:00	14.568	9.47221	114.703	0.99	9.47221	114.703
1912	StAbbs	1502818200	2017-08-15 17:30:00	2017-08-15 18:30:00	14.577	9.41152	113.989	0.991	9.41152	113.989
1913	StAbbs	1502818800	2017-08-15 17:40:00	2017-08-15 18:40:00	14.559	9.28065	112.363	0.989	9.28065	112.363
1914	StAbbs	1502819400	2017-08-15 17:50:00	2017-08-15 18:50:00	14.585	9.22184	111.709	0.991	9.22184	111.709
1915	StAbbs	1502820000	2017-08-15 18:00:00	2017-08-15 19:00:00	14.594	9.12302	110.532	0.99	9.12302	110.532
1916	StAbbs	1502820600	2017-08-15 18:10:00	2017-08-15 19:10:00	14.542	8.87727	107.443	0.99	8.87727	107.443
1917	StAbbs	1502821200	2017-08-15 18:20:00	2017-08-15 19:20:00	14.542	8.75561	105.97	0.989	8.75561	105.97
1918	StAbbs	1502821800	2017-08-15 18:30:00	2017-08-15 19:30:00	14.49	8.65996	104.703	0.989	8.65996	104.703
1919	StAbbs	1502822400	2017-08-15 18:40:00	2017-08-15 19:40:00	14.499	8.62765	104.331	0.99	8.62765	104.331
1920	StAbbs	1502823000	2017-08-15 18:50:00	2017-08-15 19:50:00	14.49	8.51641	102.967	0.988	8.51641	102.967
1921	StAbbs	1502823600	2017-08-15 19:00:00	2017-08-15 20:00:00	14.464	8.48765	102.566	0.99	8.48765	102.566
1922	StAbbs	1502824200	2017-08-15 19:10:00	2017-08-15 20:10:00	14.464	8.35222	100.929	0.989	8.35222	100.929
1923	StAbbs	1502824800	2017-08-15 19:20:00	2017-08-15 20:20:00	14.395	8.31232	100.308	0.99	8.31232	100.308
1924	StAbbs	1502825400	2017-08-15 19:30:00	2017-08-15 20:30:00	14.378	8.25046	99.5275	0.99	8.25046	99.5275
1925	StAbbs	1502826000	2017-08-15 19:40:00	2017-08-15 20:40:00	14.404	8.19081	98.8597	0.989	8.19081	98.8597
1926	StAbbs	1502826600	2017-08-15 19:50:00	2017-08-15 20:50:00	14.378	8.11099	97.845	0.989	8.11099	97.845
1927	StAbbs	1502827200	2017-08-15 20:00:00	2017-08-15 21:00:00	14.335	8.08283	97.421	0.989	8.08283	97.421
1928	StAbbs	1502827800	2017-08-15 20:10:00	2017-08-15 21:10:00	14.352	8.02144	96.7142	0.989	8.02144	96.7142
1929	StAbbs	1502828400	2017-08-15 20:20:00	2017-08-15 21:20:00	14.361	7.98102	96.2443	0.989	7.98102	96.2443
1930	StAbbs	1502829000	2017-08-15 20:30:00	2017-08-15 21:30:00	14.326	7.95055	95.8093	0.99	7.95055	95.8093
1931	StAbbs	1502829600	2017-08-15 20:40:00	2017-08-15 21:40:00	14.3	7.91615	95.3447	0.99	7.91615	95.3447
1932	StAbbs	1502830200	2017-08-15 20:50:00	2017-08-15 21:50:00	14.309	7.8433	94.4845	0.989	7.8433	94.4845
1933	StAbbs	1502830800	2017-08-15 21:00:00	2017-08-15 22:00:00	14.283	7.80972	94.0306	0.99	7.80972	94.0306
1934	StAbbs	1502831400	2017-08-15 21:10:00	2017-08-15 22:10:00	14.291	7.7628	93.4808	0.989	7.7628	93.4808
1935	StAbbs	1502832000	2017-08-15 21:20:00	2017-08-15 22:20:00	14.283	7.76756	93.523	0.99	7.76756	93.523
1936	StAbbs	1502832600	2017-08-15 21:30:00	2017-08-15 22:30:00	14.274	7.7415	93.1923	0.989	7.7415	93.1923
1937	StAbbs	1502833200	2017-08-15 21:40:00	2017-08-15 22:40:00	14.248	7.72413	92.9345	0.988	7.72413	92.9345
1938	StAbbs	1502833800	2017-08-15 21:50:00	2017-08-15 22:50:00	14.248	7.71359	92.8077	0.989	7.71359	92.8077
1939	StAbbs	1502834400	2017-08-15 22:00:00	2017-08-15 23:00:00	14.257	7.70317	92.6992	0.99	7.70317	92.6992
1940	StAbbs	1502835000	2017-08-15 22:10:00	2017-08-15 23:10:00	14.239	7.65024	92.0288	0.99	7.65024	92.0288
1941	StAbbs	1502835600	2017-08-15 22:20:00	2017-08-15 23:20:00	14.222	7.61192	91.5364	0.99	7.61192	91.5364
1942	StAbbs	1502836200	2017-08-15 22:30:00	2017-08-15 23:30:00	14.196	7.59375	91.27	0.988	7.59375	91.27
1943	StAbbs	1502836800	2017-08-15 22:40:00	2017-08-15 23:40:00	14.196	7.62455	91.6402	0.99	7.62455	91.6402
1944	StAbbs	1502837400	2017-08-15 22:50:00	2017-08-15 23:50:00	14.187	7.57175	90.989	0.988	7.57175	90.989
1945	StAbbs	1502838000	2017-08-15 23:00:00	2017-08-16 00:00:00	14.179	7.59515	91.2555	0.99	7.59515	91.2555
1946	StAbbs	1502838600	2017-08-15 23:10:00	2017-08-16 00:10:00	14.17	7.56018	90.8188	0.989	7.56018	90.8188
1947	StAbbs	1502839200	2017-08-15 23:20:00	2017-08-16 00:20:00	14.144	7.54202	90.553	0.99	7.54202	90.553
1948	StAbbs	1502839800	2017-08-15 23:30:00	2017-08-16 00:30:00	14.179	7.50275	90.1453	0.99	7.50275	90.1453
1949	StAbbs	1502840400	2017-08-15 23:40:00	2017-08-16 00:40:00	14.17	7.44751	89.4654	0.989	7.44751	89.4654
1950	StAbbs	1502841000	2017-08-15 23:50:00	2017-08-16 00:50:00	14.127	7.40888	88.9239	0.988	7.40888	88.9239
1951	StAbbs	1502841600	2017-08-16 00:00:00	2017-08-16 01:00:00	14.135	7.41303	88.9882	0.989	7.41303	88.9882
1952	StAbbs	1502842200	2017-08-16 00:10:00	2017-08-16 01:10:00	14.135	7.41222	88.9784	0.989	7.41222	88.9784
1953	StAbbs	1502842800	2017-08-16 00:20:00	2017-08-16 01:20:00	14.127	7.41131	88.9531	0.99	7.41131	88.9531
1954	StAbbs	1502843400	2017-08-16 00:30:00	2017-08-16 01:30:00	14.135	7.39034	88.7157	0.991	7.39034	88.7157
1955	StAbbs	1502844000	2017-08-16 00:40:00	2017-08-16 01:40:00	14.127	7.34566	88.1651	0.989	7.34566	88.1651
1956	StAbbs	1502844600	2017-08-16 00:50:00	2017-08-16 01:50:00	14.135	7.35386	88.2779	0.988	7.35386	88.2779
1957	StAbbs	1502845200	2017-08-16 01:00:00	2017-08-16 02:00:00	14.118	7.32285	87.8754	0.99	7.32285	87.8754
1958	StAbbs	1502845800	2017-08-16 01:10:00	2017-08-16 02:10:00	14.118	7.27827	87.3405	0.99	7.27827	87.3405
1959	StAbbs	1502846400	2017-08-16 01:20:00	2017-08-16 02:20:00	14.092	7.22041	86.6006	0.989	7.22041	86.6006
1960	StAbbs	1502847000	2017-08-16 01:30:00	2017-08-16 02:30:00	14.118	7.1875	86.2512	0.989	7.1875	86.2512
1961	StAbbs	1502847600	2017-08-16 01:40:00	2017-08-16 02:40:00	14.109	7.1574	85.8744	0.99	7.1574	85.8744
1962	StAbbs	1502848200	2017-08-16 01:50:00	2017-08-16 02:50:00	14.075	7.09782	85.101	0.99	7.09782	85.101
1963	StAbbs	1502848800	2017-08-16 02:00:00	2017-08-16 03:00:00	14.066	7.03936	84.3847	0.989	7.03936	84.3847
1964	StAbbs	1502849400	2017-08-16 02:10:00	2017-08-16 03:10:00	14.075	6.98193	83.7115	0.989	6.98193	83.7115
1965	StAbbs	1502850000	2017-08-16 02:20:00	2017-08-16 03:20:00	14.031	6.9344	83.0677	0.99	6.9344	83.0677
1966	StAbbs	1502850600	2017-08-16 02:30:00	2017-08-16 03:30:00	14.049	6.88113	82.4595	0.991	6.88113	82.4595
1967	StAbbs	1502851200	2017-08-16 02:40:00	2017-08-16 03:40:00	14.031	6.81204	81.6018	0.99	6.81204	81.6018
1968	StAbbs	1502851800	2017-08-16 02:50:00	2017-08-16 03:50:00	14.014	6.77862	81.1735	0.991	6.77862	81.1735
1969	StAbbs	1502852400	2017-08-16 03:00:00	2017-08-16 04:00:00	13.997	6.73304	80.6	0.99	6.73304	80.6
1970	StAbbs	1502853000	2017-08-16 03:10:00	2017-08-16 04:10:00	13.988	6.71106	80.3222	0.991	6.71106	80.3222
1971	StAbbs	1502853600	2017-08-16 03:20:00	2017-08-16 04:20:00	13.997	6.75087	80.8134	0.99	6.75087	80.8134
1972	StAbbs	1502854200	2017-08-16 03:30:00	2017-08-16 04:30:00	13.988	6.77021	81.0302	0.991	6.77021	81.0302
1973	StAbbs	1502854800	2017-08-16 03:40:00	2017-08-16 04:40:00	13.988	6.80587	81.4569	0.99	6.80587	81.4569
1974	StAbbs	1502855400	2017-08-16 03:50:00	2017-08-16 04:50:00	13.988	6.79533	81.3308	0.99	6.79533	81.3308
1975	StAbbs	1502856000	2017-08-16 04:00:00	2017-08-16 05:00:00	14.014	6.83129	81.8043	0.99	6.83129	81.8043
1976	StAbbs	1502856600	2017-08-16 04:10:00	2017-08-16 05:10:00	14.014	6.81346	81.5908	0.989	6.81346	81.5908
1977	StAbbs	1502857200	2017-08-16 04:20:00	2017-08-16 05:20:00	14.031	6.87525	82.359	0.99	6.87525	82.359
1978	StAbbs	1502857800	2017-08-16 04:30:00	2017-08-16 05:30:00	14.014	6.89936	82.6194	0.989	6.89936	82.6194
1979	StAbbs	1502858400	2017-08-16 04:40:00	2017-08-16 05:40:00	14.04	6.92073	82.919	0.99	6.92073	82.919
1980	StAbbs	1502859000	2017-08-16 04:50:00	2017-08-16 05:50:00	14.049	6.95974	83.4016	0.99	6.95974	83.4016
1981	StAbbs	1502859600	2017-08-16 05:00:00	2017-08-16 06:00:00	14.049	6.96541	83.4695	0.99	6.96541	83.4695
1982	StAbbs	1502860200	2017-08-16 05:10:00	2017-08-16 06:10:00	14.057	6.96308	83.455	0.99	6.96308	83.455
1983	StAbbs	1502860800	2017-08-16 05:20:00	2017-08-16 06:20:00	14.057	7.0036	83.9407	0.989	7.0036	83.9407
1984	StAbbs	1502861400	2017-08-16 05:30:00	2017-08-16 06:30:00	14.049	7.03673	84.3241	0.989	7.03673	84.3241
1985	StAbbs	1502862000	2017-08-16 05:40:00	2017-08-16 06:40:00	14.075	7.07594	84.8387	0.99	7.07594	84.8387
1986	StAbbs	1502862600	2017-08-16 05:50:00	2017-08-16 06:50:00	14.066	7.08232	84.8996	0.99	7.08232	84.8996
1987	StAbbs	1502863200	2017-08-16 06:00:00	2017-08-16 07:00:00	14.101	7.1419	85.6746	0.99	7.1419	85.6746
1988	StAbbs	1502863800	2017-08-16 06:10:00	2017-08-16 07:10:00	14.101	7.20917	86.4815	0.99	7.20917	86.4815
1989	StAbbs	1502864400	2017-08-16 06:20:00	2017-08-16 07:20:00	14.127	7.29622	87.5717	0.989	7.29622	87.5717
1990	StAbbs	1502865000	2017-08-16 06:30:00	2017-08-16 07:30:00	14.109	7.36326	88.3443	0.99	7.36326	88.3443
1991	StAbbs	1502865600	2017-08-16 06:40:00	2017-08-16 07:40:00	14.118	7.40066	88.8091	0.989	7.40066	88.8091
1992	StAbbs	1502866200	2017-08-16 06:50:00	2017-08-16 07:50:00	14.083	7.47802	89.674	0.99	7.47802	89.674
1993	StAbbs	1502866800	2017-08-16 07:00:00	2017-08-16 08:00:00	14.118	7.5044	90.0541	0.989	7.5044	90.0541
1994	StAbbs	1502867400	2017-08-16 07:10:00	2017-08-16 08:10:00	14.118	7.52791	90.3361	0.989	7.52791	90.3361
1995	StAbbs	1502868000	2017-08-16 07:20:00	2017-08-16 08:20:00	14.092	7.59808	91.1303	0.99	7.59808	91.1303
1996	StAbbs	1502868600	2017-08-16 07:30:00	2017-08-16 08:30:00	14.066	7.67798	92.0402	0.99	7.67798	92.0402
1997	StAbbs	1502869200	2017-08-16 07:40:00	2017-08-16 08:40:00	14.083	7.7325	92.7257	0.991	7.7325	92.7257
1998	StAbbs	1502869800	2017-08-16 07:50:00	2017-08-16 08:50:00	14.101	7.82675	93.8901	0.99	7.82675	93.8901
1999	StAbbs	1502870400	2017-08-16 08:00:00	2017-08-16 09:00:00	14.118	7.8902	94.6837	0.99	7.8902	94.6837
2000	StAbbs	1502871000	2017-08-16 08:10:00	2017-08-16 09:10:00	14.127	7.91869	95.0429	0.989	7.91869	95.0429
2001	StAbbs	1502871600	2017-08-16 08:20:00	2017-08-16 09:20:00	14.153	7.9547	95.5253	0.988	7.9547	95.5253
2002	StAbbs	1502872200	2017-08-16 08:30:00	2017-08-16 09:30:00	14.179	8.09123	97.2159	0.989	8.09123	97.2159
2003	StAbbs	1502872800	2017-08-16 08:40:00	2017-08-16 09:40:00	14.205	8.16292	98.1287	0.989	8.16292	98.1287
2004	StAbbs	1502873400	2017-08-16 08:50:00	2017-08-16 09:50:00	14.231	8.22408	98.9158	0.989	8.22408	98.9158
2005	StAbbs	1502874000	2017-08-16 09:00:00	2017-08-16 10:00:00	14.274	8.29359	99.8384	0.989	8.29359	99.8384
2006	StAbbs	1502874600	2017-08-16 09:10:00	2017-08-16 10:10:00	14.3	8.35071	100.579	0.989	8.35071	100.579
2007	StAbbs	1502875200	2017-08-16 09:20:00	2017-08-16 10:20:00	14.335	8.32526	100.343	0.989	8.32526	100.343
2008	StAbbs	1502875800	2017-08-16 09:30:00	2017-08-16 10:30:00	14.343	8.3278	100.39	0.989	8.3278	100.39
2009	StAbbs	1502876400	2017-08-16 09:40:00	2017-08-16 10:40:00	14.361	8.41239	101.446	0.989	8.41239	101.446
2010	StAbbs	1502877000	2017-08-16 09:50:00	2017-08-16 10:50:00	14.387	8.48411	102.365	0.989	8.48411	102.365
2011	StAbbs	1502877600	2017-08-16 10:00:00	2017-08-16 11:00:00	14.404	8.56058	103.323	0.99	8.56058	103.323
2012	StAbbs	1502878200	2017-08-16 10:10:00	2017-08-16 11:10:00	14.438	8.58053	103.634	0.99	8.58053	103.634
2013	StAbbs	1502878800	2017-08-16 10:20:00	2017-08-16 11:20:00	14.456	8.57593	103.616	0.989	8.57593	103.616
2014	StAbbs	1502879400	2017-08-16 10:30:00	2017-08-16 11:30:00	14.473	8.62321	104.223	0.99	8.62321	104.223
2015	StAbbs	1502880000	2017-08-16 10:40:00	2017-08-16 11:40:00	14.499	8.69009	105.086	0.99	8.69009	105.086
2016	StAbbs	1502880600	2017-08-16 10:50:00	2017-08-16 11:50:00	14.516	8.75523	105.91	0.99	8.75523	105.91
2017	StAbbs	1502881200	2017-08-16 11:00:00	2017-08-16 12:00:00	14.551	8.90904	107.846	0.989	8.90904	107.846
2018	StAbbs	1502881800	2017-08-16 11:10:00	2017-08-16 12:10:00	14.577	9.06841	109.833	0.99	9.06841	109.833
2019	StAbbs	1502882400	2017-08-16 11:20:00	2017-08-16 12:20:00	14.629	9.14222	110.842	0.989	9.14222	110.842
2020	StAbbs	1502883000	2017-08-16 11:30:00	2017-08-16 12:30:00	14.663	9.26118	112.361	0.99	9.26118	112.361
2021	StAbbs	1502883600	2017-08-16 11:40:00	2017-08-16 12:40:00	14.68	9.31012	112.993	0.99	9.31012	112.993
2022	StAbbs	1502884200	2017-08-16 11:50:00	2017-08-16 12:50:00	14.732	9.33203	113.377	0.991	9.33203	113.377
2023	StAbbs	1502884800	2017-08-16 12:00:00	2017-08-16 13:00:00	14.741	9.33461	113.429	0.989	9.33461	113.429
2024	StAbbs	1502885400	2017-08-16 12:10:00	2017-08-16 13:10:00	14.749	9.37124	113.892	0.989	9.37124	113.892
2025	StAbbs	1502886000	2017-08-16 12:20:00	2017-08-16 13:20:00	14.749	9.40289	114.277	0.99	9.40289	114.277
2026	StAbbs	1502886600	2017-08-16 12:30:00	2017-08-16 13:30:00	14.758	9.40384	114.309	0.989	9.40384	114.309
2027	StAbbs	1502887200	2017-08-16 12:40:00	2017-08-16 13:40:00	14.767	9.45834	114.992	0.99	9.45834	114.992
2028	StAbbs	1502887800	2017-08-16 12:50:00	2017-08-16 13:50:00	14.784	9.43833	114.788	0.99	9.43833	114.788
2029	StAbbs	1502888400	2017-08-16 13:00:00	2017-08-16 14:00:00	14.775	9.44143	114.805	0.99	9.44143	114.805
2030	StAbbs	1502889000	2017-08-16 13:10:00	2017-08-16 14:10:00	14.784	9.43671	114.768	0.989	9.43671	114.768
2031	StAbbs	1502889600	2017-08-16 13:20:00	2017-08-16 14:20:00	14.758	9.47686	115.197	0.99	9.47686	115.197
2032	StAbbs	1502890200	2017-08-16 13:30:00	2017-08-16 14:30:00	14.784	9.54787	116.12	0.99	9.54787	116.12
2033	StAbbs	1502890800	2017-08-16 13:40:00	2017-08-16 14:40:00	14.801	9.63578	117.229	0.99	9.63578	117.229
2034	StAbbs	1502891400	2017-08-16 13:50:00	2017-08-16 14:50:00	14.767	9.73097	118.307	0.99	9.73097	118.307
2035	StAbbs	1502892000	2017-08-16 14:00:00	2017-08-16 15:00:00	14.784	9.74342	118.499	0.988	9.74342	118.499
2036	StAbbs	1502892600	2017-08-16 14:10:00	2017-08-16 15:10:00	14.81	9.81363	119.414	0.991	9.81363	119.414
2037	StAbbs	1502893200	2017-08-16 14:20:00	2017-08-16 15:20:00	14.818	9.8592	119.988	0.99	9.8592	119.988
2038	StAbbs	1502893800	2017-08-16 14:30:00	2017-08-16 15:30:00	14.818	9.93791	120.946	0.989	9.93791	120.946
2039	StAbbs	1502894400	2017-08-16 14:40:00	2017-08-16 15:40:00	14.844	10.0008	121.775	0.99	10.0008	121.775
2040	StAbbs	1502895000	2017-08-16 14:50:00	2017-08-16 15:50:00	14.835	10.0761	122.67	0.991	10.0761	122.67
2041	StAbbs	1502895600	2017-08-16 15:00:00	2017-08-16 16:00:00	14.844	10.0714	122.635	0.99	10.0714	122.635
2042	StAbbs	1502896200	2017-08-16 15:10:00	2017-08-16 16:10:00	14.879	10.072	122.728	0.99	10.072	122.728
2043	StAbbs	1502896800	2017-08-16 15:20:00	2017-08-16 16:20:00	14.853	10.0213	122.046	0.99	10.0213	122.046
2044	StAbbs	1502897400	2017-08-16 15:30:00	2017-08-16 16:30:00	14.861	10.0295	122.166	0.991	10.0295	122.166
2045	StAbbs	1502898000	2017-08-16 15:40:00	2017-08-16 16:40:00	14.861	10.0149	121.988	0.99	10.0149	121.988
2046	StAbbs	1502898600	2017-08-16 15:50:00	2017-08-16 16:50:00	14.853	10.0148	121.967	0.99	10.0148	121.967
2047	StAbbs	1502899200	2017-08-16 16:00:00	2017-08-16 17:00:00	14.835	10.0023	121.771	0.991	10.0023	121.771
2048	StAbbs	1502899800	2017-08-16 16:10:00	2017-08-16 17:10:00	14.844	9.89696	120.51	0.989	9.89696	120.51
2049	StAbbs	1502900400	2017-08-16 16:20:00	2017-08-16 17:20:00	14.81	9.81525	119.434	0.99	9.81525	119.434
2050	StAbbs	1502901000	2017-08-16 16:30:00	2017-08-16 17:30:00	14.81	9.75277	118.674	0.989	9.75277	118.674
2051	StAbbs	1502901600	2017-08-16 16:40:00	2017-08-16 17:40:00	14.784	9.70853	118.074	0.991	9.70853	118.074
2052	StAbbs	1502902200	2017-08-16 16:50:00	2017-08-16 17:50:00	14.784	9.6639	117.531	0.99	9.6639	117.531
2053	StAbbs	1502902800	2017-08-16 17:00:00	2017-08-16 18:00:00	14.784	9.66796	117.581	0.991	9.66796	117.581
2054	StAbbs	1502903400	2017-08-16 17:10:00	2017-08-16 18:10:00	14.775	9.66538	117.528	0.99	9.66538	117.528
2055	StAbbs	1502904000	2017-08-16 17:20:00	2017-08-16 18:20:00	14.775	9.624	117.025	0.989	9.624	117.025
2056	StAbbs	1502904600	2017-08-16 17:30:00	2017-08-16 18:30:00	14.749	9.60005	116.673	0.99	9.60005	116.673
2057	StAbbs	1502905200	2017-08-16 17:40:00	2017-08-16 18:40:00	14.732	9.53	115.782	0.989	9.53	115.782
2058	StAbbs	1502905800	2017-08-16 17:50:00	2017-08-16 18:50:00	14.715	9.51918	115.612	0.991	9.51918	115.612
2059	StAbbs	1502906400	2017-08-16 18:00:00	2017-08-16 19:00:00	14.68	9.50483	115.357	0.99	9.50483	115.357
2060	StAbbs	1502907000	2017-08-16 18:10:00	2017-08-16 19:10:00	14.706	9.42573	114.456	0.989	9.42573	114.456
2061	StAbbs	1502907600	2017-08-16 18:20:00	2017-08-16 19:20:00	14.715	9.34069	113.444	0.99	9.34069	113.444
2062	StAbbs	1502908200	2017-08-16 18:30:00	2017-08-16 19:30:00	14.672	9.22563	111.95	0.988	9.22563	111.95
2063	StAbbs	1502908800	2017-08-16 18:40:00	2017-08-16 19:40:00	14.672	9.14125	110.926	0.99	9.14125	110.926
2064	StAbbs	1502909400	2017-08-16 18:50:00	2017-08-16 19:50:00	14.672	9.03417	109.627	0.991	9.03417	109.627
2065	StAbbs	1502910000	2017-08-16 19:00:00	2017-08-16 20:00:00	14.654	8.90653	108.039	0.989	8.90653	108.039
2066	StAbbs	1502910600	2017-08-16 19:10:00	2017-08-16 20:10:00	14.637	8.82272	106.986	0.989	8.82272	106.986
2067	StAbbs	1502911200	2017-08-16 19:20:00	2017-08-16 20:20:00	14.62	8.71134	105.599	0.989	8.71134	105.599
2068	StAbbs	1502911800	2017-08-16 19:30:00	2017-08-16 20:30:00	14.62	8.60588	104.321	0.989	8.60588	104.321
2069	StAbbs	1502912400	2017-08-16 19:40:00	2017-08-16 20:40:00	14.577	8.52009	103.192	0.988	8.52009	103.192
2070	StAbbs	1502913000	2017-08-16 19:50:00	2017-08-16 20:50:00	14.585	8.4326	102.149	0.989	8.4326	102.149
2071	StAbbs	1502913600	2017-08-16 20:00:00	2017-08-16 21:00:00	14.585	8.39286	101.667	0.99	8.39286	101.667
2072	StAbbs	1502914200	2017-08-16 20:10:00	2017-08-16 21:10:00	14.542	8.29897	100.443	0.99	8.29897	100.443
2073	StAbbs	1502914800	2017-08-16 20:20:00	2017-08-16 21:20:00	14.551	8.24881	99.8542	0.99	8.24881	99.8542
2074	StAbbs	1502915400	2017-08-16 20:30:00	2017-08-16 21:30:00	14.559	8.17592	98.9878	0.99	8.17592	98.9878
2075	StAbbs	1502916000	2017-08-16 20:40:00	2017-08-16 21:40:00	14.542	8.08647	97.8713	0.989	8.08647	97.8713
2076	StAbbs	1502916600	2017-08-16 20:50:00	2017-08-16 21:50:00	14.516	8.02204	97.0409	0.989	8.02204	97.0409
2077	StAbbs	1502917200	2017-08-16 21:00:00	2017-08-16 22:00:00	14.516	7.96852	96.3934	0.99	7.96852	96.3934
2078	StAbbs	1502917800	2017-08-16 21:10:00	2017-08-16 22:10:00	14.499	7.92692	95.8575	0.99	7.92692	95.8575
2079	StAbbs	1502918400	2017-08-16 21:20:00	2017-08-16 22:20:00	14.499	7.88151	95.3083	0.99	7.88151	95.3083
2080	StAbbs	1502919000	2017-08-16 21:30:00	2017-08-16 22:30:00	14.473	7.8398	94.7545	0.99	7.8398	94.7545
2081	StAbbs	1502919600	2017-08-16 21:40:00	2017-08-16 22:40:00	14.447	7.75998	93.7408	0.988	7.75998	93.7408
2082	StAbbs	1502920200	2017-08-16 21:50:00	2017-08-16 22:50:00	14.447	7.76809	93.8387	0.99	7.76809	93.8387
2083	StAbbs	1502920800	2017-08-16 22:00:00	2017-08-16 23:00:00	14.43	7.71435	93.1577	0.99	7.71435	93.1577
2084	StAbbs	1502921400	2017-08-16 22:10:00	2017-08-16 23:10:00	14.438	7.63174	92.1749	0.989	7.63174	92.1749
2085	StAbbs	1502922000	2017-08-16 22:20:00	2017-08-16 23:20:00	14.43	7.61947	92.0119	0.99	7.61947	92.0119
2086	StAbbs	1502922600	2017-08-16 22:30:00	2017-08-16 23:30:00	14.413	7.59654	91.7037	0.99	7.59654	91.7037
2087	StAbbs	1502923200	2017-08-16 22:40:00	2017-08-16 23:40:00	14.387	7.6027	91.73	0.988	7.6027	91.73
2088	StAbbs	1502923800	2017-08-16 22:50:00	2017-08-16 23:50:00	14.361	7.57642	91.3651	0.99	7.57642	91.3651
2089	StAbbs	1502924400	2017-08-16 23:00:00	2017-08-17 00:00:00	14.361	7.49696	90.4068	0.988	7.49696	90.4068
2090	StAbbs	1502925000	2017-08-16 23:10:00	2017-08-17 00:10:00	14.352	7.5163	90.6237	0.989	7.5163	90.6237
2091	StAbbs	1502925600	2017-08-16 23:20:00	2017-08-17 00:20:00	14.343	7.52348	90.6939	0.989	7.52348	90.6939
2092	StAbbs	1502926200	2017-08-16 23:30:00	2017-08-17 00:30:00	14.343	7.45294	89.8435	0.99	7.45294	89.8435
2093	StAbbs	1502926800	2017-08-16 23:40:00	2017-08-17 00:40:00	14.309	7.41684	89.3471	0.989	7.41684	89.3471
2094	StAbbs	1502927400	2017-08-16 23:50:00	2017-08-17 00:50:00	14.335	7.41149	89.3294	0.989	7.41149	89.3294
2095	StAbbs	1502928000	2017-08-17 00:00:00	2017-08-17 01:00:00	14.309	7.38522	88.9662	0.989	7.38522	88.9662
2096	StAbbs	1502928600	2017-08-17 00:10:00	2017-08-17 01:10:00	14.309	7.3609	88.6732	0.99	7.3609	88.6732
2097	StAbbs	1502929200	2017-08-17 00:20:00	2017-08-17 01:20:00	14.309	7.30415	87.9895	0.99	7.30415	87.9895
2098	StAbbs	1502929800	2017-08-17 00:30:00	2017-08-17 01:30:00	14.283	7.29653	87.8517	0.99	7.29653	87.8517
2099	StAbbs	1502930400	2017-08-17 00:40:00	2017-08-17 01:40:00	14.257	7.24351	87.1676	0.988	7.24351	87.1676
2100	StAbbs	1502931000	2017-08-17 00:50:00	2017-08-17 01:50:00	14.248	7.20854	86.7311	0.989	7.20854	86.7311
2101	StAbbs	1502931600	2017-08-17 01:00:00	2017-08-17 02:00:00	14.283	7.18789	86.5437	0.99	7.18789	86.5437
2102	StAbbs	1502932200	2017-08-17 01:10:00	2017-08-17 02:10:00	14.257	7.15271	86.075	0.989	7.15271	86.075
2103	StAbbs	1502932800	2017-08-17 01:20:00	2017-08-17 02:20:00	14.248	7.10883	85.5314	0.989	7.10883	85.5314
2104	StAbbs	1502933400	2017-08-17 01:30:00	2017-08-17 02:30:00	14.265	7.03445	84.6655	0.988	7.03445	84.6655
2105	StAbbs	1502934000	2017-08-17 01:40:00	2017-08-17 02:40:00	14.257	6.98247	84.0263	0.988	6.98247	84.0263
2106	StAbbs	1502934600	2017-08-17 01:50:00	2017-08-17 02:50:00	14.257	6.97274	83.9092	0.989	6.97274	83.9092
2107	StAbbs	1502935200	2017-08-17 02:00:00	2017-08-17 03:00:00	14.257	6.94518	83.5775	0.99	6.94518	83.5775
2108	StAbbs	1502935800	2017-08-17 02:10:00	2017-08-17 03:10:00	14.257	6.87465	82.7288	0.989	6.87465	82.7288
2109	StAbbs	1502936400	2017-08-17 02:20:00	2017-08-17 03:20:00	14.239	6.83877	82.2671	0.991	6.83877	82.2671
2110	StAbbs	1502937000	2017-08-17 02:30:00	2017-08-17 03:30:00	14.239	6.83228	82.1891	0.991	6.83228	82.1891
2111	StAbbs	1502937600	2017-08-17 02:40:00	2017-08-17 03:40:00	14.239	6.79175	81.7015	0.99	6.79175	81.7015
2112	StAbbs	1502938200	2017-08-17 02:50:00	2017-08-17 03:50:00	14.231	6.73329	80.9852	0.99	6.73329	80.9852
2113	StAbbs	1502938800	2017-08-17 03:00:00	2017-08-17 04:00:00	14.222	6.65699	80.0529	0.989	6.65699	80.0529
2114	StAbbs	1502939400	2017-08-17 03:10:00	2017-08-17 04:10:00	14.205	6.62842	79.6821	0.989	6.62842	79.6821
2115	StAbbs	1502940000	2017-08-17 03:20:00	2017-08-17 04:20:00	14.187	6.59093	79.2026	0.991	6.59093	79.2026
2116	StAbbs	1502940600	2017-08-17 03:30:00	2017-08-17 04:30:00	14.222	6.52323	78.4445	0.991	6.52323	78.4445
2117	StAbbs	1502941200	2017-08-17 03:40:00	2017-08-17 04:40:00	14.213	6.47855	77.893	0.989	6.47855	77.893
2118	StAbbs	1502941800	2017-08-17 03:50:00	2017-08-17 04:50:00	14.196	6.44837	77.5035	0.99	6.44837	77.5035
2119	StAbbs	1502942400	2017-08-17 04:00:00	2017-08-17 05:00:00	14.179	6.3882	76.754	0.989	6.3882	76.754
2120	StAbbs	1502943000	2017-08-17 04:10:00	2017-08-17 05:10:00	14.187	6.39072	76.7966	0.989	6.39072	76.7966
2121	StAbbs	1502943600	2017-08-17 04:20:00	2017-08-17 05:20:00	14.179	6.39468	76.8319	0.991	6.39468	76.8319
2122	StAbbs	1502944200	2017-08-17 04:30:00	2017-08-17 05:30:00	14.196	6.31137	75.857	0.989	6.31137	75.857
2123	StAbbs	1502944800	2017-08-17 04:40:00	2017-08-17 05:40:00	14.153	6.30767	75.7467	0.989	6.30767	75.7467
2124	StAbbs	1502945400	2017-08-17 04:50:00	2017-08-17 05:50:00	14.135	6.34395	76.1546	0.989	6.34395	76.1546
2125	StAbbs	1502946000	2017-08-17 05:00:00	2017-08-17 06:00:00	14.083	6.47144	77.6034	0.989	6.47144	77.6034
2126	StAbbs	1502946600	2017-08-17 05:10:00	2017-08-17 06:10:00	14.057	6.56111	78.6373	0.989	6.56111	78.6373
2127	StAbbs	1502947200	2017-08-17 05:20:00	2017-08-17 06:20:00	14.049	6.59992	79.0897	0.99	6.59992	79.0897
2128	StAbbs	1502947800	2017-08-17 05:30:00	2017-08-17 06:30:00	14.014	6.61411	79.2036	0.99	6.61411	79.2036
2129	StAbbs	1502948400	2017-08-17 05:40:00	2017-08-17 06:40:00	13.962	6.64351	79.4718	0.99	6.64351	79.4718
2130	StAbbs	1502949000	2017-08-17 05:50:00	2017-08-17 06:50:00	13.927	6.69334	80.0112	0.99	6.69334	80.0112
2131	StAbbs	1502949600	2017-08-17 06:00:00	2017-08-17 07:00:00	13.927	6.65364	79.5366	0.99	6.65364	79.5366
2132	StAbbs	1502950200	2017-08-17 06:10:00	2017-08-17 07:10:00	13.927	6.64959	79.4882	0.99	6.64959	79.4882
2133	StAbbs	1502950800	2017-08-17 06:20:00	2017-08-17 07:20:00	13.901	6.64363	79.375	0.99	6.64363	79.375
2134	StAbbs	1502951400	2017-08-17 06:30:00	2017-08-17 07:30:00	13.91	6.69234	79.9716	0.99	6.69234	79.9716
2135	StAbbs	1502952000	2017-08-17 06:40:00	2017-08-17 07:40:00	13.918	6.72565	80.3827	0.989	6.72565	80.3827
2136	StAbbs	1502952600	2017-08-17 06:50:00	2017-08-17 07:50:00	13.918	6.86582	82.058	0.99	6.86582	82.058
2137	StAbbs	1502953200	2017-08-17 07:00:00	2017-08-17 08:00:00	13.884	7.01692	83.8061	0.989	7.01692	83.8061
2138	StAbbs	1502953800	2017-08-17 07:10:00	2017-08-17 08:10:00	13.901	7.14028	85.3088	0.991	7.14028	85.3088
2139	StAbbs	1502954400	2017-08-17 07:20:00	2017-08-17 08:20:00	13.91	7.1574	85.529	0.989	7.1574	85.529
2140	StAbbs	1502955000	2017-08-17 07:30:00	2017-08-17 08:30:00	13.901	7.24398	86.5478	0.989	7.24398	86.5478
2141	StAbbs	1502955600	2017-08-17 07:40:00	2017-08-17 08:40:00	13.892	7.35001	87.7985	0.991	7.35001	87.7985
2142	StAbbs	1502956200	2017-08-17 07:50:00	2017-08-17 08:50:00	13.918	7.44189	88.9429	0.989	7.44189	88.9429
2143	StAbbs	1502956800	2017-08-17 08:00:00	2017-08-17 09:00:00	13.936	7.4964	89.6272	0.989	7.4964	89.6272
2144	StAbbs	1502957400	2017-08-17 08:10:00	2017-08-17 09:10:00	13.927	7.60405	90.8976	0.989	7.60405	90.8976
2145	StAbbs	1502958000	2017-08-17 08:20:00	2017-08-17 09:20:00	13.927	7.69398	91.9727	0.989	7.69398	91.9727
2146	StAbbs	1502958600	2017-08-17 08:30:00	2017-08-17 09:30:00	13.91	7.75048	92.616	0.989	7.75048	92.616
2147	StAbbs	1502959200	2017-08-17 08:40:00	2017-08-17 09:40:00	13.892	7.81586	93.3633	0.99	7.81586	93.3633
2148	StAbbs	1502959800	2017-08-17 08:50:00	2017-08-17 09:50:00	13.918	7.98879	95.4793	0.99	7.98879	95.4793
2149	StAbbs	1502960400	2017-08-17 09:00:00	2017-08-17 10:00:00	13.944	8.03452	96.0765	0.991	8.03452	96.0765
2150	StAbbs	1502961000	2017-08-17 09:10:00	2017-08-17 10:10:00	13.97	8.10051	96.9167	0.991	8.10051	96.9167
2151	StAbbs	1502961600	2017-08-17 09:20:00	2017-08-17 10:20:00	13.979	8.18733	97.9733	0.991	8.18733	97.9733
2152	StAbbs	1502962200	2017-08-17 09:30:00	2017-08-17 10:30:00	14.005	8.2039	98.2233	0.99	8.2039	98.2233
2153	StAbbs	1502962800	2017-08-17 09:40:00	2017-08-17 10:40:00	14.005	8.26306	98.9316	0.989	8.26306	98.9316
2154	StAbbs	1502963400	2017-08-17 09:50:00	2017-08-17 10:50:00	14.031	8.33474	99.8424	0.99	8.33474	99.8424
2155	StAbbs	1502964000	2017-08-17 10:00:00	2017-08-17 11:00:00	14.066	8.35388	100.143	0.99	8.35388	100.143
2156	StAbbs	1502964600	2017-08-17 10:10:00	2017-08-17 11:10:00	14.101	8.37301	100.443	0.99	8.37301	100.443
2157	StAbbs	1502965200	2017-08-17 10:20:00	2017-08-17 11:20:00	14.109	8.40231	100.811	0.989	8.40231	100.811
2158	StAbbs	1502965800	2017-08-17 10:30:00	2017-08-17 11:30:00	14.135	8.40187	100.858	0.989	8.40187	100.858
2159	StAbbs	1502966400	2017-08-17 10:40:00	2017-08-17 11:40:00	14.17	8.42344	101.189	0.99	8.42344	101.189
2160	StAbbs	1502967000	2017-08-17 10:50:00	2017-08-17 11:50:00	14.196	8.44975	101.558	0.989	8.44975	101.558
2161	StAbbs	1502967600	2017-08-17 11:00:00	2017-08-17 12:00:00	14.222	8.49795	102.191	0.988	8.49795	102.191
2162	StAbbs	1502968200	2017-08-17 11:10:00	2017-08-17 12:10:00	14.274	8.55707	103.01	0.99	8.55707	103.01
2163	StAbbs	1502968800	2017-08-17 11:20:00	2017-08-17 12:20:00	14.283	8.62044	103.792	0.989	8.62044	103.792
2164	StAbbs	1502969400	2017-08-17 11:30:00	2017-08-17 12:30:00	14.326	8.66566	104.427	0.989	8.66566	104.427
2165	StAbbs	1502970000	2017-08-17 11:40:00	2017-08-17 12:40:00	14.343	8.72996	105.238	0.989	8.72996	105.238
2166	StAbbs	1502970600	2017-08-17 11:50:00	2017-08-17 12:50:00	14.395	8.77777	105.925	0.99	8.77777	105.925
2167	StAbbs	1502971200	2017-08-17 12:00:00	2017-08-17 13:00:00	14.413	8.79912	106.221	0.988	8.79912	106.221
2168	StAbbs	1502971800	2017-08-17 12:10:00	2017-08-17 13:10:00	14.447	8.82638	106.623	0.989	8.82638	106.623
2169	StAbbs	1502972400	2017-08-17 12:20:00	2017-08-17 13:20:00	14.438	8.86517	107.072	0.989	8.86517	107.072
2170	StAbbs	1502973000	2017-08-17 12:30:00	2017-08-17 13:30:00	14.482	8.8926	107.498	0.989	8.8926	107.498
2171	StAbbs	1502973600	2017-08-17 12:40:00	2017-08-17 13:40:00	14.499	8.9553	108.293	0.99	8.9553	108.293
2172	StAbbs	1502974200	2017-08-17 12:50:00	2017-08-17 13:50:00	14.534	8.97529	108.611	0.988	8.97529	108.611
2173	StAbbs	1502974800	2017-08-17 13:00:00	2017-08-17 14:00:00	14.568	9.05449	109.645	0.989	9.05449	109.645
2174	StAbbs	1502975400	2017-08-17 13:10:00	2017-08-17 14:10:00	14.603	9.13127	110.652	0.99	9.13127	110.652
2175	StAbbs	1502976000	2017-08-17 13:20:00	2017-08-17 14:20:00	14.611	9.18899	111.369	0.989	9.18899	111.369
2176	StAbbs	1502976600	2017-08-17 13:30:00	2017-08-17 14:30:00	14.637	9.25266	112.199	0.989	9.25266	112.199
2177	StAbbs	1502977200	2017-08-17 13:40:00	2017-08-17 14:40:00	14.689	9.32811	113.232	0.991	9.32811	113.232
2178	StAbbs	1502977800	2017-08-17 13:50:00	2017-08-17 14:50:00	14.706	9.36489	113.717	0.99	9.36489	113.717
2179	StAbbs	1502978400	2017-08-17 14:00:00	2017-08-17 15:00:00	14.706	9.45332	114.791	0.99	9.45332	114.791
2180	StAbbs	1502979000	2017-08-17 14:10:00	2017-08-17 15:10:00	14.723	9.46576	114.981	0.988	9.46576	114.981
2181	StAbbs	1502979600	2017-08-17 14:20:00	2017-08-17 15:20:00	14.732	9.51215	115.566	0.989	9.51215	115.566
2182	StAbbs	1502980200	2017-08-17 14:30:00	2017-08-17 15:30:00	14.723	9.58178	116.391	0.991	9.58178	116.391
2183	StAbbs	1502980800	2017-08-17 14:40:00	2017-08-17 15:40:00	14.775	9.67025	117.587	0.989	9.67025	117.587
2184	StAbbs	1502981400	2017-08-17 14:50:00	2017-08-17 15:50:00	14.792	9.71758	118.203	0.989	9.71758	118.203
2185	StAbbs	1502982000	2017-08-17 15:00:00	2017-08-17 16:00:00	14.758	9.79087	119.014	0.989	9.79087	119.014
2186	StAbbs	1502982600	2017-08-17 15:10:00	2017-08-17 16:10:00	14.758	9.81115	119.26	0.992	9.81115	119.26
2187	StAbbs	1502983200	2017-08-17 15:20:00	2017-08-17 16:20:00	14.732	9.78233	118.848	0.992	9.78233	118.848
2188	StAbbs	1502983800	2017-08-17 15:30:00	2017-08-17 16:30:00	14.732	9.77827	118.799	0.989	9.77827	118.799
2189	StAbbs	1502984400	2017-08-17 15:40:00	2017-08-17 16:40:00	14.706	9.80705	119.086	0.99	9.80705	119.086
2190	StAbbs	1502985000	2017-08-17 15:50:00	2017-08-17 16:50:00	14.706	9.80624	119.077	0.99	9.80624	119.077
2191	StAbbs	1502985600	2017-08-17 16:00:00	2017-08-17 17:00:00	14.689	9.81813	119.18	0.989	9.81813	119.18
2192	StAbbs	1502986200	2017-08-17 16:10:00	2017-08-17 17:10:00	14.672	9.85516	119.589	0.989	9.85516	119.589
2193	StAbbs	1502986800	2017-08-17 16:20:00	2017-08-17 17:20:00	14.672	9.90465	120.19	0.991	9.90465	120.19
2194	StAbbs	1502987400	2017-08-17 16:30:00	2017-08-17 17:30:00	14.672	9.94602	120.692	0.992	9.94602	120.692
2195	StAbbs	1502988000	2017-08-17 16:40:00	2017-08-17 17:40:00	14.654	9.92788	120.428	0.99	9.92788	120.428
2196	StAbbs	1502988600	2017-08-17 16:50:00	2017-08-17 17:50:00	14.663	9.9694	120.954	0.99	9.9694	120.954
2197	StAbbs	1502989200	2017-08-17 17:00:00	2017-08-17 18:00:00	14.646	9.9756	120.988	0.989	9.9756	120.988
2198	StAbbs	1502989800	2017-08-17 17:10:00	2017-08-17 18:10:00	14.663	9.98157	121.101	0.99	9.98157	121.101
2199	StAbbs	1502990400	2017-08-17 17:20:00	2017-08-17 18:20:00	14.68	9.96644	120.959	0.99	9.96644	120.959
2200	StAbbs	1502991000	2017-08-17 17:30:00	2017-08-17 18:30:00	14.672	9.94765	120.712	0.99	9.94765	120.712
2201	StAbbs	1502991600	2017-08-17 17:40:00	2017-08-17 18:40:00	14.663	9.89476	120.048	0.989	9.89476	120.048
2202	StAbbs	1502992200	2017-08-17 17:50:00	2017-08-17 18:50:00	14.672	9.89005	120.013	0.989	9.89005	120.013
2203	StAbbs	1502992800	2017-08-17 18:00:00	2017-08-17 19:00:00	14.672	9.87139	119.786	0.989	9.87139	119.786
2204	StAbbs	1502993400	2017-08-17 18:10:00	2017-08-17 19:10:00	14.654	9.87271	119.759	0.989	9.87271	119.759
2205	StAbbs	1502994000	2017-08-17 18:20:00	2017-08-17 19:20:00	14.646	9.89935	120.063	0.989	9.89935	120.063
2206	StAbbs	1502994600	2017-08-17 18:30:00	2017-08-17 19:30:00	14.646	9.8742	119.758	0.99	9.8742	119.758
2207	StAbbs	1502995200	2017-08-17 18:40:00	2017-08-17 19:40:00	14.629	9.83174	119.202	0.989	9.83174	119.202
2208	StAbbs	1502995800	2017-08-17 18:50:00	2017-08-17 19:50:00	14.629	9.79199	118.72	0.99	9.79199	118.72
2209	StAbbs	1502996400	2017-08-17 19:00:00	2017-08-17 20:00:00	14.594	9.69164	117.421	0.989	9.69164	117.421
2210	StAbbs	1502997000	2017-08-17 19:10:00	2017-08-17 20:10:00	14.611	9.57511	116.049	0.989	9.57511	116.049
2211	StAbbs	1502997600	2017-08-17 19:20:00	2017-08-17 20:20:00	14.568	9.51682	115.243	0.99	9.51682	115.243
2212	StAbbs	1502998200	2017-08-17 19:30:00	2017-08-17 20:30:00	14.568	9.40976	113.947	0.988	9.40976	113.947
2213	StAbbs	1502998800	2017-08-17 19:40:00	2017-08-17 20:40:00	14.559	9.44287	114.327	0.99	9.44287	114.327
2214	StAbbs	1502999400	2017-08-17 19:50:00	2017-08-17 20:50:00	14.551	9.42246	114.062	0.99	9.42246	114.062
2215	StAbbs	1503000000	2017-08-17 20:00:00	2017-08-17 21:00:00	14.551	9.34947	113.178	0.99	9.34947	113.178
2216	StAbbs	1503000600	2017-08-17 20:10:00	2017-08-17 21:10:00	14.525	9.28904	112.388	0.989	9.28904	112.388
2217	StAbbs	1503001200	2017-08-17 20:20:00	2017-08-17 21:20:00	14.516	9.21185	111.434	0.989	9.21185	111.434
2218	StAbbs	1503001800	2017-08-17 20:30:00	2017-08-17 21:30:00	14.482	9.10913	110.116	0.99	9.10913	110.116
2219	StAbbs	1503002400	2017-08-17 20:40:00	2017-08-17 21:40:00	14.464	9.03911	109.23	0.99	9.03911	109.23
2220	StAbbs	1503003000	2017-08-17 20:50:00	2017-08-17 21:50:00	14.456	8.93275	107.927	0.99	8.93275	107.927
2221	StAbbs	1503003600	2017-08-17 21:00:00	2017-08-17 22:00:00	14.464	8.868	107.162	0.988	8.868	107.162
2222	StAbbs	1503004200	2017-08-17 21:10:00	2017-08-17 22:10:00	14.395	8.67803	104.721	0.989	8.67803	104.721
2223	StAbbs	1503004800	2017-08-17 21:20:00	2017-08-17 22:20:00	14.291	8.35058	100.559	0.989	8.35058	100.559
2224	StAbbs	1503005400	2017-08-17 21:30:00	2017-08-17 22:30:00	14.231	8.19084	98.5161	0.989	8.19084	98.5161
2225	StAbbs	1503006000	2017-08-17 21:40:00	2017-08-17 22:40:00	14.213	8.02117	96.4403	0.988	8.02117	96.4403
2226	StAbbs	1503006600	2017-08-17 21:50:00	2017-08-17 22:50:00	14.109	7.91763	94.9956	0.988	7.91763	94.9956
2227	StAbbs	1503007200	2017-08-17 22:00:00	2017-08-17 23:00:00	14.101	7.83405	93.9776	0.99	7.83405	93.9776
2228	StAbbs	1503007800	2017-08-17 22:10:00	2017-08-17 23:10:00	14.083	7.72359	92.6187	0.989	7.72359	92.6187
2229	StAbbs	1503008400	2017-08-17 22:20:00	2017-08-17 23:20:00	14.049	7.69072	92.1612	0.989	7.69072	92.1612
2230	StAbbs	1503009000	2017-08-17 22:30:00	2017-08-17 23:30:00	14.04	7.62577	91.3663	0.989	7.62577	91.3663
2231	StAbbs	1503009600	2017-08-17 22:40:00	2017-08-17 23:40:00	13.997	7.60253	91.0085	0.99	7.60253	91.0085
2232	StAbbs	1503010200	2017-08-17 22:50:00	2017-08-17 23:50:00	14.005	7.52889	90.1416	0.99	7.52889	90.1416
2233	StAbbs	1503010800	2017-08-17 23:00:00	2017-08-18 00:00:00	13.997	7.49637	89.7377	0.989	7.49637	89.7377
2234	StAbbs	1503011400	2017-08-17 23:10:00	2017-08-18 00:10:00	13.997	7.46801	89.3982	0.989	7.46801	89.3982
2235	StAbbs	1503012000	2017-08-17 23:20:00	2017-08-18 00:20:00	14.014	7.4423	89.1211	0.99	7.4423	89.1211
2236	StAbbs	1503012600	2017-08-17 23:30:00	2017-08-18 00:30:00	13.997	7.43398	88.9908	0.989	7.43398	88.9908
2237	StAbbs	1503013200	2017-08-17 23:40:00	2017-08-18 00:40:00	13.997	7.41372	88.7483	0.989	7.41372	88.7483
2238	StAbbs	1503013800	2017-08-17 23:50:00	2017-08-18 00:50:00	14.04	7.347	88.0262	0.99	7.347	88.0262
2239	StAbbs	1503014400	2017-08-18 00:00:00	2017-08-18 01:00:00	14.023	7.30465	87.4887	0.989	7.30465	87.4887
2240	StAbbs	1503015000	2017-08-18 00:10:00	2017-08-18 01:10:00	14.066	7.25818	87.0078	0.989	7.25818	87.0078
2241	StAbbs	1503015600	2017-08-18 00:20:00	2017-08-18 01:20:00	14.066	7.24845	86.8912	0.99	7.24845	86.8912
2242	StAbbs	1503016200	2017-08-18 00:30:00	2017-08-18 01:30:00	14.101	7.17108	86.0246	0.989	7.17108	86.0246
2243	StAbbs	1503016800	2017-08-18 00:40:00	2017-08-18 01:40:00	14.101	7.14514	85.7135	0.99	7.14514	85.7135
2244	StAbbs	1503017400	2017-08-18 00:50:00	2017-08-18 01:50:00	14.127	7.12033	85.4607	0.989	7.12033	85.4607
2245	StAbbs	1503018000	2017-08-18 01:00:00	2017-08-18 02:00:00	14.109	7.20765	86.4773	0.989	7.20765	86.4773
2246	StAbbs	1503018600	2017-08-18 01:10:00	2017-08-18 02:10:00	14.118	7.14535	85.7454	0.99	7.14535	85.7454
2247	StAbbs	1503019200	2017-08-18 01:20:00	2017-08-18 02:20:00	14.101	7.12812	85.5093	0.99	7.12812	85.5093
2248	StAbbs	1503019800	2017-08-18 01:30:00	2017-08-18 02:30:00	14.127	7.08143	84.9938	0.99	7.08143	84.9938
2249	StAbbs	1503020400	2017-08-18 01:40:00	2017-08-18 02:40:00	14.118	7.06268	84.7533	0.989	7.06268	84.7533
2250	StAbbs	1503021000	2017-08-18 01:50:00	2017-08-18 02:50:00	14.118	7.05376	84.6464	0.989	7.05376	84.6464
2251	StAbbs	1503021600	2017-08-18 02:00:00	2017-08-18 03:00:00	14.118	7.01891	84.2281	0.99	7.01891	84.2281
2252	StAbbs	1503022200	2017-08-18 02:10:00	2017-08-18 03:10:00	14.109	6.99854	83.9684	0.991	6.99854	83.9684
2253	StAbbs	1503022800	2017-08-18 02:20:00	2017-08-18 03:20:00	14.109	6.95235	83.4141	0.989	6.95235	83.4141
2254	StAbbs	1503023400	2017-08-18 02:30:00	2017-08-18 03:30:00	14.101	6.91416	82.9425	0.99	6.91416	82.9425
2255	StAbbs	1503024000	2017-08-18 02:40:00	2017-08-18 03:40:00	14.109	6.91587	82.9765	0.991	6.91587	82.9765
2256	StAbbs	1503024600	2017-08-18 02:50:00	2017-08-18 03:50:00	14.092	6.85732	82.2457	0.989	6.85732	82.2457
2257	StAbbs	1503025200	2017-08-18 03:00:00	2017-08-18 04:00:00	14.109	6.85428	82.2375	0.991	6.85428	82.2375
2258	StAbbs	1503025800	2017-08-18 03:10:00	2017-08-18 04:10:00	14.101	6.81285	81.7272	0.989	6.81285	81.7272
2259	StAbbs	1503026400	2017-08-18 03:20:00	2017-08-18 04:20:00	14.083	6.77698	81.2674	0.991	6.77698	81.2674
2260	StAbbs	1503027000	2017-08-18 03:30:00	2017-08-18 04:30:00	14.101	6.71073	80.5022	0.989	6.71073	80.5022
2261	StAbbs	1503027600	2017-08-18 03:40:00	2017-08-18 04:40:00	14.083	6.69351	80.2663	0.99	6.69351	80.2663
2262	StAbbs	1503028200	2017-08-18 03:50:00	2017-08-18 04:50:00	14.092	6.63769	79.6115	0.99	6.63769	79.6115
2263	StAbbs	1503028800	2017-08-18 04:00:00	2017-08-18 05:00:00	14.066	6.57742	78.8472	0.991	6.57742	78.8472
2264	StAbbs	1503029400	2017-08-18 04:10:00	2017-08-18 05:10:00	14.083	6.4836	77.7492	0.99	6.4836	77.7492
2265	StAbbs	1503030000	2017-08-18 04:20:00	2017-08-18 05:20:00	14.101	6.40923	76.8854	0.991	6.40923	76.8854
2266	StAbbs	1503030600	2017-08-18 04:30:00	2017-08-18 05:30:00	14.083	6.34015	76.029	0.99	6.34015	76.029
2267	StAbbs	1503031200	2017-08-18 04:40:00	2017-08-18 05:40:00	14.092	6.26974	75.1983	0.99	6.26974	75.1983
2268	StAbbs	1503031800	2017-08-18 04:50:00	2017-08-18 05:50:00	14.092	6.21787	74.5762	0.991	6.21787	74.5762
2269	StAbbs	1503032400	2017-08-18 05:00:00	2017-08-18 06:00:00	14.083	6.13267	73.541	0.99	6.13267	73.541
2270	StAbbs	1503033000	2017-08-18 05:10:00	2017-08-18 06:10:00	14.101	6.10206	73.2006	0.991	6.10206	73.2006
2271	StAbbs	1503033600	2017-08-18 05:20:00	2017-08-18 06:20:00	14.092	6.04362	72.4863	0.99	6.04362	72.4863
2272	StAbbs	1503034200	2017-08-18 05:30:00	2017-08-18 06:30:00	14.075	6.02804	72.2746	0.99	6.02804	72.2746
2273	StAbbs	1503034800	2017-08-18 05:40:00	2017-08-18 06:40:00	14.075	6.06857	72.7605	0.991	6.06857	72.7605
2274	StAbbs	1503035400	2017-08-18 05:50:00	2017-08-18 06:50:00	14.066	6.07982	72.8821	0.99	6.07982	72.8821
2275	StAbbs	1503036000	2017-08-18 06:00:00	2017-08-18 07:00:00	14.04	6.11115	73.2192	0.989	6.11115	73.2192
2276	StAbbs	1503036600	2017-08-18 06:10:00	2017-08-18 07:10:00	14.057	6.20048	74.315	0.99	6.20048	74.315
2277	StAbbs	1503037200	2017-08-18 06:20:00	2017-08-18 07:20:00	14.057	6.24991	74.9075	0.989	6.24991	74.9075
2278	StAbbs	1503037800	2017-08-18 06:30:00	2017-08-18 07:30:00	14.023	6.37435	76.3463	0.99	6.37435	76.3463
2279	StAbbs	1503038400	2017-08-18 06:40:00	2017-08-18 07:40:00	14.031	6.4814	77.6411	0.99	6.4814	77.6411
2280	StAbbs	1503039000	2017-08-18 06:50:00	2017-08-18 07:50:00	14.04	6.69626	80.2295	0.991	6.69626	80.2295
2281	StAbbs	1503039600	2017-08-18 07:00:00	2017-08-18 08:00:00	14.031	6.72533	80.5631	0.989	6.72533	80.5631
2282	StAbbs	1503040200	2017-08-18 07:10:00	2017-08-18 08:10:00	14.023	6.76089	80.976	0.991	6.76089	80.976
2283	StAbbs	1503040800	2017-08-18 07:20:00	2017-08-18 08:20:00	14.031	6.82987	81.8154	0.99	6.82987	81.8154
2284	StAbbs	1503041400	2017-08-18 07:30:00	2017-08-18 08:30:00	14.031	6.90361	82.6988	0.991	6.90361	82.6988
2285	StAbbs	1503042000	2017-08-18 07:40:00	2017-08-18 08:40:00	14.04	6.95882	83.3754	0.991	6.95882	83.3754
2286	StAbbs	1503042600	2017-08-18 07:50:00	2017-08-18 08:50:00	14.075	6.98922	83.7989	0.991	6.98922	83.7989
2287	StAbbs	1503043200	2017-08-18 08:00:00	2017-08-18 09:00:00	14.066	6.98263	83.7047	0.991	6.98263	83.7047
2288	StAbbs	1503043800	2017-08-18 08:10:00	2017-08-18 09:10:00	14.101	7.12569	85.4801	0.989	7.12569	85.4801
2289	StAbbs	1503044400	2017-08-18 08:20:00	2017-08-18 09:20:00	14.17	7.22542	86.7974	0.99	7.22542	86.7974
2290	StAbbs	1503045000	2017-08-18 08:30:00	2017-08-18 09:30:00	14.118	7.33663	88.0408	0.991	7.33663	88.0408
2291	StAbbs	1503045600	2017-08-18 08:40:00	2017-08-18 09:40:00	14.144	7.38234	88.6359	0.989	7.38234	88.6359
2292	StAbbs	1503046200	2017-08-18 08:50:00	2017-08-18 09:50:00	14.17	7.48237	89.8841	0.988	7.48237	89.8841
2293	StAbbs	1503046800	2017-08-18 09:00:00	2017-08-18 10:00:00	14.161	7.61924	91.5116	0.988	7.61924	91.5116
2294	StAbbs	1503047400	2017-08-18 09:10:00	2017-08-18 10:10:00	14.205	7.70006	92.5645	0.989	7.70006	92.5645
2295	StAbbs	1503048000	2017-08-18 09:20:00	2017-08-18 10:20:00	14.205	7.85327	94.4063	0.989	7.85327	94.4063
2296	StAbbs	1503048600	2017-08-18 09:30:00	2017-08-18 10:30:00	14.222	7.94915	95.5917	0.99	7.94915	95.5917
2297	StAbbs	1503049200	2017-08-18 09:40:00	2017-08-18 10:40:00	14.257	8.07609	97.1868	0.989	8.07609	97.1868
2298	StAbbs	1503049800	2017-08-18 09:50:00	2017-08-18 10:50:00	14.248	8.1011	97.47	0.988	8.1011	97.47
2299	StAbbs	1503050400	2017-08-18 10:00:00	2017-08-18 11:00:00	14.222	8.0902	97.2879	0.988	8.0902	97.2879
2300	StAbbs	1503051000	2017-08-18 10:10:00	2017-08-18 11:10:00	14.231	8.10654	97.5021	0.989	8.10654	97.5021
2301	StAbbs	1503051600	2017-08-18 10:20:00	2017-08-18 11:20:00	14.239	8.10989	97.5581	0.989	8.10989	97.5581
2302	StAbbs	1503052200	2017-08-18 10:30:00	2017-08-18 11:30:00	14.222	8.14938	97.9995	0.989	8.14938	97.9995
2303	StAbbs	1503052800	2017-08-18 10:40:00	2017-08-18 11:40:00	14.231	8.20544	98.6916	0.989	8.20544	98.6916
2304	StAbbs	1503053400	2017-08-18 10:50:00	2017-08-18 11:50:00	14.257	8.24795	99.255	0.99	8.24795	99.255
2305	StAbbs	1503054000	2017-08-18 11:00:00	2017-08-18 12:00:00	14.248	8.25918	99.372	0.989	8.25918	99.372
2306	StAbbs	1503054600	2017-08-18 11:10:00	2017-08-18 12:10:00	14.231	8.35865	100.534	0.988	8.35865	100.534
2307	StAbbs	1503055200	2017-08-18 11:20:00	2017-08-18 12:20:00	14.222	8.34474	100.349	0.989	8.34474	100.349
2308	StAbbs	1503055800	2017-08-18 11:30:00	2017-08-18 12:30:00	14.196	8.3695	100.594	0.988	8.3695	100.594
2309	StAbbs	1503056400	2017-08-18 11:40:00	2017-08-18 12:40:00	14.161	8.34145	100.186	0.988	8.34145	100.186
2310	StAbbs	1503057000	2017-08-18 11:50:00	2017-08-18 12:50:00	14.127	8.30611	99.6929	0.988	8.30611	99.6929
2311	StAbbs	1503057600	2017-08-18 12:00:00	2017-08-18 13:00:00	14.118	8.33111	99.9747	0.991	8.33111	99.9747
2312	StAbbs	1503058200	2017-08-18 12:10:00	2017-08-18 13:10:00	14.127	8.31259	99.7707	0.989	8.31259	99.7707
2313	StAbbs	1503058800	2017-08-18 12:20:00	2017-08-18 13:20:00	14.135	8.38403	100.644	0.989	8.38403	100.644
2314	StAbbs	1503059400	2017-08-18 12:30:00	2017-08-18 13:30:00	14.101	8.36977	100.404	0.989	8.36977	100.404
2315	StAbbs	1503060000	2017-08-18 12:40:00	2017-08-18 13:40:00	14.075	8.37264	100.386	0.989	8.37264	100.386
2316	StAbbs	1503060600	2017-08-18 12:50:00	2017-08-18 13:50:00	14.066	8.38953	100.57	0.987	8.38953	100.57
2317	StAbbs	1503061200	2017-08-18 13:00:00	2017-08-18 14:00:00	14.083	8.40193	100.753	0.988	8.40193	100.753
2318	StAbbs	1503061800	2017-08-18 13:10:00	2017-08-18 14:10:00	14.118	8.48429	101.813	0.99	8.48429	101.813
2319	StAbbs	1503062400	2017-08-18 13:20:00	2017-08-18 14:20:00	14.135	8.54938	102.629	0.988	8.54938	102.629
2320	StAbbs	1503063000	2017-08-18 13:30:00	2017-08-18 14:30:00	14.135	8.6661	104.03	0.991	8.6661	104.03
2321	StAbbs	1503063600	2017-08-18 13:40:00	2017-08-18 14:40:00	14.144	8.73107	104.829	0.991	8.73107	104.829
2322	StAbbs	1503064200	2017-08-18 13:50:00	2017-08-18 14:50:00	14.127	8.67327	104.1	0.988	8.67327	104.1
2323	StAbbs	1503064800	2017-08-18 14:00:00	2017-08-18 15:00:00	14.109	8.75892	105.089	0.988	8.75892	105.089
2324	StAbbs	1503065400	2017-08-18 14:10:00	2017-08-18 15:10:00	14.075	8.81595	105.701	0.989	8.81595	105.701
2325	StAbbs	1503066000	2017-08-18 14:20:00	2017-08-18 15:20:00	14.092	8.90131	106.761	0.989	8.90131	106.761
2326	StAbbs	1503066600	2017-08-18 14:30:00	2017-08-18 15:30:00	14.083	8.94088	107.216	0.989	8.94088	107.216
2327	StAbbs	1503067200	2017-08-18 14:40:00	2017-08-18 15:40:00	14.092	8.9783	107.684	0.99	8.9783	107.684
2328	StAbbs	1503067800	2017-08-18 14:50:00	2017-08-18 15:50:00	14.083	8.94088	107.216	0.988	8.94088	107.216
2329	StAbbs	1503068400	2017-08-18 15:00:00	2017-08-18 16:00:00	14.066	8.94468	107.225	0.989	8.94468	107.225
2330	StAbbs	1503069000	2017-08-18 15:10:00	2017-08-18 16:10:00	14.066	9.01761	108.099	0.99	9.01761	108.099
2331	StAbbs	1503069600	2017-08-18 15:20:00	2017-08-18 16:20:00	14.075	9.07448	108.801	0.99	9.07448	108.801
2332	StAbbs	1503070200	2017-08-18 15:30:00	2017-08-18 16:30:00	14.127	9.14013	109.703	0.989	9.14013	109.703
2333	StAbbs	1503070800	2017-08-18 15:40:00	2017-08-18 16:40:00	14.161	9.27683	111.42	0.991	9.27683	111.42
2334	StAbbs	1503071400	2017-08-18 15:50:00	2017-08-18 16:50:00	14.179	9.3144	111.912	0.989	9.3144	111.912
2335	StAbbs	1503072000	2017-08-18 16:00:00	2017-08-18 17:00:00	14.153	9.30183	111.702	0.989	9.30183	111.702
2336	StAbbs	1503072600	2017-08-18 16:10:00	2017-08-18 17:10:00	14.17	9.2794	111.471	0.989	9.2794	111.471
2337	StAbbs	1503073200	2017-08-18 16:20:00	2017-08-18 17:20:00	14.153	9.284	111.488	0.989	9.284	111.488
2338	StAbbs	1503073800	2017-08-18 16:30:00	2017-08-18 17:30:00	14.153	9.2921	111.586	0.99	9.2921	111.586
2339	StAbbs	1503074400	2017-08-18 16:40:00	2017-08-18 17:40:00	14.161	9.26872	111.323	0.99	9.26872	111.323
2340	StAbbs	1503075000	2017-08-18 16:50:00	2017-08-18 17:50:00	14.161	9.32465	111.995	0.991	9.32465	111.995
2341	StAbbs	1503075600	2017-08-18 17:00:00	2017-08-18 18:00:00	14.144	9.34302	112.177	0.99	9.34302	112.177
2342	StAbbs	1503076200	2017-08-18 17:10:00	2017-08-18 18:10:00	14.161	9.30925	111.81	0.989	9.30925	111.81
2343	StAbbs	1503076800	2017-08-18 17:20:00	2017-08-18 18:20:00	14.153	9.32939	112.033	0.99	9.32939	112.033
2344	StAbbs	1503077400	2017-08-18 17:30:00	2017-08-18 18:30:00	14.075	9.38002	112.464	0.992	9.38002	112.464
2345	StAbbs	1503078000	2017-08-18 17:40:00	2017-08-18 18:40:00	14.092	9.31464	111.719	0.99	9.31464	111.719
2346	StAbbs	1503078600	2017-08-18 17:50:00	2017-08-18 18:50:00	14.075	9.29411	111.434	0.989	9.29411	111.434
2347	StAbbs	1503079200	2017-08-18 18:00:00	2017-08-18 19:00:00	14.049	9.23697	110.691	0.99	9.23697	110.691
2348	StAbbs	1503079800	2017-08-18 18:10:00	2017-08-18 19:10:00	14.057	9.18523	110.088	0.99	9.18523	110.088
2349	StAbbs	1503080400	2017-08-18 18:20:00	2017-08-18 19:20:00	14.023	9.13608	109.424	0.989	9.13608	109.424
2350	StAbbs	1503081000	2017-08-18 18:30:00	2017-08-18 19:30:00	14.023	9.09799	108.968	0.991	9.09799	108.968
2351	StAbbs	1503081600	2017-08-18 18:40:00	2017-08-18 19:40:00	13.979	9.03896	108.164	0.99	9.03896	108.164
2352	StAbbs	1503082200	2017-08-18 18:50:00	2017-08-18 19:50:00	13.979	8.94902	107.088	0.988	8.94902	107.088
2353	StAbbs	1503082800	2017-08-18 19:00:00	2017-08-18 20:00:00	13.953	8.89515	106.387	0.989	8.89515	106.387
2354	StAbbs	1503083400	2017-08-18 19:10:00	2017-08-18 20:10:00	13.944	8.83586	105.659	0.988	8.83586	105.659
2355	StAbbs	1503084000	2017-08-18 19:20:00	2017-08-18 20:20:00	13.918	8.78929	105.047	0.988	8.78929	105.047
2356	StAbbs	1503084600	2017-08-18 19:30:00	2017-08-18 20:30:00	13.892	8.78242	104.909	0.99	8.78242	104.909
2357	StAbbs	1503085200	2017-08-18 19:40:00	2017-08-18 20:40:00	13.91	8.70977	104.079	0.99	8.70977	104.079
2358	StAbbs	1503085800	2017-08-18 19:50:00	2017-08-18 20:50:00	13.884	8.66158	103.449	0.989	8.66158	103.449
2359	StAbbs	1503086400	2017-08-18 20:00:00	2017-08-18 21:00:00	13.901	8.53544	101.978	0.989	8.53544	101.978
2360	StAbbs	1503087000	2017-08-18 20:10:00	2017-08-18 21:10:00	13.901	8.48197	101.339	0.99	8.48197	101.339
2361	StAbbs	1503087600	2017-08-18 20:20:00	2017-08-18 21:20:00	13.918	8.3388	99.6626	0.99	8.3388	99.6626
2362	StAbbs	1503088200	2017-08-18 20:30:00	2017-08-18 21:30:00	13.901	8.20488	98.0281	0.99	8.20488	98.0281
2363	StAbbs	1503088800	2017-08-18 20:40:00	2017-08-18 21:40:00	13.91	8.0859	96.6243	0.99	8.0859	96.6243
2364	StAbbs	1503089400	2017-08-18 20:50:00	2017-08-18 21:50:00	13.91	7.96194	95.143	0.989	7.96194	95.143
2365	StAbbs	1503090000	2017-08-18 21:00:00	2017-08-18 22:00:00	13.91	7.87039	94.0489	0.988	7.87039	94.0489
2366	StAbbs	1503090600	2017-08-18 21:10:00	2017-08-18 22:10:00	13.91	7.83474	93.6229	0.99	7.83474	93.6229
2367	StAbbs	1503091200	2017-08-18 21:20:00	2017-08-18 22:20:00	13.936	7.69248	91.9715	0.988	7.69248	91.9715
2368	StAbbs	1503091800	2017-08-18 21:30:00	2017-08-18 22:30:00	13.918	7.56828	90.4535	0.99	7.56828	90.4535
2369	StAbbs	1503092400	2017-08-18 21:40:00	2017-08-18 22:40:00	13.91	7.4823	89.4114	0.989	7.4823	89.4114
2370	StAbbs	1503093000	2017-08-18 21:50:00	2017-08-18 22:50:00	13.901	7.59642	90.7585	0.99	7.59642	90.7585
2371	StAbbs	1503093600	2017-08-18 22:00:00	2017-08-18 23:00:00	13.918	7.76192	92.7679	0.99	7.76192	92.7679
2372	StAbbs	1503094200	2017-08-18 22:10:00	2017-08-18 23:10:00	13.91	7.68728	91.8609	0.989	7.68728	91.8609
2373	StAbbs	1503094800	2017-08-18 22:20:00	2017-08-18 23:20:00	13.901	7.54052	90.0906	0.988	7.54052	90.0906
2374	StAbbs	1503095400	2017-08-18 22:30:00	2017-08-18 23:30:00	13.892	7.44318	88.9114	0.989	7.44318	88.9114
2375	StAbbs	1503096000	2017-08-18 22:40:00	2017-08-18 23:40:00	13.884	7.29238	87.096	0.988	7.29238	87.096
2376	StAbbs	1503096600	2017-08-18 22:50:00	2017-08-18 23:50:00	13.91	7.20925	86.1486	0.989	7.20925	86.1486
2377	StAbbs	1503097200	2017-08-18 23:00:00	2017-08-19 00:00:00	13.901	7.09977	84.8248	0.99	7.09977	84.8248
2378	StAbbs	1503097800	2017-08-18 23:10:00	2017-08-19 00:10:00	13.91	7.06504	84.4252	0.991	7.06504	84.4252
2379	StAbbs	1503098400	2017-08-18 23:20:00	2017-08-19 00:20:00	13.953	6.96427	83.2937	0.99	6.96427	83.2937
2380	StAbbs	1503099000	2017-08-18 23:30:00	2017-08-19 00:30:00	13.927	6.86836	82.1033	0.99	6.86836	82.1033
2381	StAbbs	1503099600	2017-08-18 23:40:00	2017-08-19 00:40:00	13.953	6.83139	81.7044	0.99	6.83139	81.7044
2382	StAbbs	1503100200	2017-08-18 23:50:00	2017-08-19 00:50:00	13.962	6.7845	81.1584	0.99	6.7845	81.1584
2383	StAbbs	1503100800	2017-08-19 00:00:00	2017-08-19 01:00:00	13.953	6.8006	81.3362	0.991	6.8006	81.3362
2384	StAbbs	1503101400	2017-08-19 00:10:00	2017-08-19 01:10:00	13.97	6.7457	80.7073	0.99	6.7457	80.7073
2385	StAbbs	1503102000	2017-08-19 00:20:00	2017-08-19 01:20:00	13.962	6.7456	80.6931	0.99	6.7456	80.6931
2386	StAbbs	1503102600	2017-08-19 00:30:00	2017-08-19 01:30:00	13.979	6.73607	80.6069	0.99	6.73607	80.6069
2387	StAbbs	1503103200	2017-08-19 00:40:00	2017-08-19 01:40:00	13.979	6.74985	80.7718	0.99	6.74985	80.7718
2388	StAbbs	1503103800	2017-08-19 00:50:00	2017-08-19 01:50:00	13.962	6.72454	80.4411	0.989	6.72454	80.4411
2389	StAbbs	1503104400	2017-08-19 01:00:00	2017-08-19 02:00:00	13.988	6.69728	80.1573	0.989	6.69728	80.1573
2390	StAbbs	1503105000	2017-08-19 01:10:00	2017-08-19 02:10:00	13.979	6.72068	80.4227	0.99	6.72068	80.4227
2391	StAbbs	1503105600	2017-08-19 01:20:00	2017-08-19 02:20:00	13.953	6.64827	79.5143	0.99	6.64827	79.5143
2392	StAbbs	1503106200	2017-08-19 01:30:00	2017-08-19 02:30:00	13.962	6.67106	79.8014	0.988	6.67106	79.8014
2393	StAbbs	1503106800	2017-08-19 01:40:00	2017-08-19 02:40:00	13.953	6.72605	80.4446	0.99	6.72605	80.4446
2394	StAbbs	1503107400	2017-08-19 01:50:00	2017-08-19 02:50:00	13.936	6.78825	81.1605	0.989	6.78825	81.1605
2395	StAbbs	1503108000	2017-08-19 02:00:00	2017-08-19 03:00:00	13.962	6.7845	81.1584	0.989	6.7845	81.1584
2396	StAbbs	1503108600	2017-08-19 02:10:00	2017-08-19 03:10:00	13.91	6.75473	80.7171	0.99	6.75473	80.7171
2397	StAbbs	1503109200	2017-08-19 02:20:00	2017-08-19 03:20:00	13.927	6.79462	81.2219	0.989	6.79462	81.2219
2398	StAbbs	1503109800	2017-08-19 02:30:00	2017-08-19 03:30:00	13.927	6.71279	80.2437	0.988	6.71279	80.2437
2399	StAbbs	1503110400	2017-08-19 02:40:00	2017-08-19 03:40:00	13.884	6.70663	80.1001	0.99	6.70663	80.1001
2400	StAbbs	1503111000	2017-08-19 02:50:00	2017-08-19 03:50:00	13.901	6.70196	80.0719	0.989	6.70196	80.0719
2401	StAbbs	1503111600	2017-08-19 03:00:00	2017-08-19 04:00:00	13.875	6.72597	80.3164	0.99	6.72597	80.3164
2402	StAbbs	1503112200	2017-08-19 03:10:00	2017-08-19 04:10:00	13.901	6.65821	79.5492	0.99	6.65821	79.5492
2403	StAbbs	1503112800	2017-08-19 03:20:00	2017-08-19 04:20:00	13.884	6.58915	78.697	0.99	6.58915	78.697
2404	StAbbs	1503113400	2017-08-19 03:30:00	2017-08-19 04:30:00	13.857	6.49649	77.5478	0.99	6.49649	77.5478
2405	StAbbs	1503114000	2017-08-19 03:40:00	2017-08-19 04:40:00	13.857	6.44221	76.8999	0.99	6.44221	76.8999
2406	StAbbs	1503114600	2017-08-19 03:50:00	2017-08-19 04:50:00	13.831	6.38927	76.2276	0.991	6.38927	76.2276
2407	StAbbs	1503115200	2017-08-19 04:00:00	2017-08-19 05:00:00	13.84	6.34967	75.7691	0.99	6.34967	75.7691
2408	StAbbs	1503115800	2017-08-19 04:10:00	2017-08-19 05:10:00	13.823	6.26443	74.7261	0.99	6.26443	74.7261
2409	StAbbs	1503116400	2017-08-19 04:20:00	2017-08-19 05:20:00	13.788	6.34263	75.6051	0.99	6.34263	75.6051
2410	StAbbs	1503117000	2017-08-19 04:30:00	2017-08-19 05:30:00	13.727	6.65623	79.2448	0.99	6.65623	79.2448
2411	StAbbs	1503117600	2017-08-19 04:40:00	2017-08-19 05:40:00	13.718	6.695	79.6919	0.99	6.695	79.6919
2412	StAbbs	1503118200	2017-08-19 04:50:00	2017-08-19 05:50:00	13.683	6.74319	80.2083	0.991	6.74319	80.2083
2413	StAbbs	1503118800	2017-08-19 05:00:00	2017-08-19 06:00:00	13.666	6.67497	79.3693	0.99	6.67497	79.3693
2414	StAbbs	1503119400	2017-08-19 05:10:00	2017-08-19 06:10:00	13.657	6.60846	78.564	0.991	6.60846	78.564
2415	StAbbs	1503120000	2017-08-19 05:20:00	2017-08-19 06:20:00	13.631	6.55876	77.9319	0.99	6.55876	77.9319
2416	StAbbs	1503120600	2017-08-19 05:30:00	2017-08-19 06:30:00	13.605	6.52446	77.4832	0.991	6.52446	77.4832
2417	StAbbs	1503121200	2017-08-19 05:40:00	2017-08-19 06:40:00	13.622	6.49793	77.1949	0.99	6.49793	77.1949
2418	StAbbs	1503121800	2017-08-19 05:50:00	2017-08-19 06:50:00	13.596	6.50816	77.2755	0.991	6.50816	77.2755
2419	StAbbs	1503122400	2017-08-19 06:00:00	2017-08-19 07:00:00	13.605	6.56333	77.9449	0.99	6.56333	77.9449
2420	StAbbs	1503123000	2017-08-19 06:10:00	2017-08-19 07:10:00	13.587	6.59147	78.2503	0.99	6.59147	78.2503
2421	StAbbs	1503123600	2017-08-19 06:20:00	2017-08-19 07:20:00	13.57	6.62285	78.5956	0.99	6.62285	78.5956
2422	StAbbs	1503124200	2017-08-19 06:30:00	2017-08-19 07:30:00	13.579	6.67154	79.188	0.99	6.67154	79.188
2423	StAbbs	1503124800	2017-08-19 06:40:00	2017-08-19 07:40:00	13.561	6.77174	80.3478	0.989	6.77174	80.3478
2424	StAbbs	1503125400	2017-08-19 06:50:00	2017-08-19 07:50:00	13.561	6.82033	80.9242	0.988	6.82033	80.9242
2425	StAbbs	1503126000	2017-08-19 07:00:00	2017-08-19 08:00:00	13.552	6.92224	82.1184	0.989	6.92224	82.1184
2426	StAbbs	1503126600	2017-08-19 07:10:00	2017-08-19 08:10:00	13.579	7.02945	83.4362	0.991	7.02945	83.4362
2427	StAbbs	1503127200	2017-08-19 07:20:00	2017-08-19 08:20:00	13.544	7.08409	84.0246	0.988	7.08409	84.0246
2428	StAbbs	1503127800	2017-08-19 07:30:00	2017-08-19 08:30:00	13.535	7.23053	85.7459	0.99	7.23053	85.7459
2429	StAbbs	1503128400	2017-08-19 07:40:00	2017-08-19 08:40:00	13.561	7.32155	86.8713	0.989	7.32155	86.8713
2430	StAbbs	1503129000	2017-08-19 07:50:00	2017-08-19 08:50:00	13.544	7.36991	87.4148	0.99	7.36991	87.4148
2431	StAbbs	1503129600	2017-08-19 08:00:00	2017-08-19 09:00:00	13.552	7.44046	88.266	0.99	7.44046	88.266
2432	StAbbs	1503130200	2017-08-19 08:10:00	2017-08-19 09:10:00	13.579	7.46105	88.559	0.99	7.46105	88.559
2433	StAbbs	1503130800	2017-08-19 08:20:00	2017-08-19 09:20:00	13.57	7.46741	88.6183	0.988	7.46741	88.6183
2434	StAbbs	1503131400	2017-08-19 08:30:00	2017-08-19 09:30:00	13.605	7.5618	89.8025	0.988	7.5618	89.8025
2435	StAbbs	1503132000	2017-08-19 08:40:00	2017-08-19 09:40:00	13.64	7.50313	89.1694	0.99	7.50313	89.1694
2436	StAbbs	1503132600	2017-08-19 08:50:00	2017-08-19 09:50:00	13.648	7.48947	89.0215	0.99	7.48947	89.0215
2437	StAbbs	1503133200	2017-08-19 09:00:00	2017-08-19 10:00:00	13.666	7.46702	88.7873	0.988	7.46702	88.7873
2438	StAbbs	1503133800	2017-08-19 09:10:00	2017-08-19 10:10:00	13.657	7.39078	87.8646	0.99	7.39078	87.8646
2439	StAbbs	1503134400	2017-08-19 09:20:00	2017-08-19 10:20:00	13.683	7.36276	87.5779	0.99	7.36276	87.5779
2440	StAbbs	1503135000	2017-08-19 09:30:00	2017-08-19 10:30:00	13.692	7.43739	88.4818	0.99	7.43739	88.4818
2441	StAbbs	1503135600	2017-08-19 09:40:00	2017-08-19 10:40:00	13.727	7.46537	88.878	0.99	7.46537	88.878
2442	StAbbs	1503136200	2017-08-19 09:50:00	2017-08-19 10:50:00	13.727	7.52693	89.6109	0.989	7.52693	89.6109
2443	StAbbs	1503136800	2017-08-19 10:00:00	2017-08-19 11:00:00	13.744	7.66971	91.3423	0.99	7.66971	91.3423
2444	StAbbs	1503137400	2017-08-19 10:10:00	2017-08-19 11:10:00	13.779	7.80544	93.025	0.988	7.80544	93.025
2445	StAbbs	1503138000	2017-08-19 10:20:00	2017-08-19 11:20:00	13.797	7.99604	95.3315	0.991	7.99604	95.3315
2446	StAbbs	1503138600	2017-08-19 10:30:00	2017-08-19 11:30:00	13.779	8.12459	96.8287	0.99	8.12459	96.8287
2447	StAbbs	1503139200	2017-08-19 10:40:00	2017-08-19 11:40:00	13.77	8.21843	97.9291	0.99	8.21843	97.9291
2448	StAbbs	1503139800	2017-08-19 10:50:00	2017-08-19 11:50:00	13.788	8.26567	98.528	0.99	8.26567	98.528
2449	StAbbs	1503140400	2017-08-19 11:00:00	2017-08-19 12:00:00	13.814	8.34137	99.483	0.988	8.34137	99.483
2450	StAbbs	1503141000	2017-08-19 11:10:00	2017-08-19 12:10:00	13.814	8.39241	100.092	0.989	8.39241	100.092
2451	StAbbs	1503141600	2017-08-19 11:20:00	2017-08-19 12:20:00	13.805	8.41253	100.313	0.992	8.41253	100.313
2452	StAbbs	1503142200	2017-08-19 11:30:00	2017-08-19 12:30:00	13.797	8.35004	99.5519	0.99	8.35004	99.5519
2453	StAbbs	1503142800	2017-08-19 11:40:00	2017-08-19 12:40:00	13.788	8.38717	99.9764	0.989	8.38717	99.9764
2454	StAbbs	1503143400	2017-08-19 11:50:00	2017-08-19 12:50:00	13.797	8.2504	98.364	0.989	8.2504	98.364
2455	StAbbs	1503144000	2017-08-19 12:00:00	2017-08-19 13:00:00	13.779	8.21532	97.9099	0.99	8.21532	97.9099
2456	StAbbs	1503144600	2017-08-19 12:10:00	2017-08-19 13:10:00	13.805	8.22378	98.0626	0.988	8.22378	98.0626
2457	StAbbs	1503145200	2017-08-19 12:20:00	2017-08-19 13:20:00	13.805	8.28049	98.7388	0.989	8.28049	98.7388
2458	StAbbs	1503145800	2017-08-19 12:30:00	2017-08-19 13:30:00	13.805	8.33476	99.386	0.989	8.33476	99.386
2459	StAbbs	1503146400	2017-08-19 12:40:00	2017-08-19 13:40:00	13.823	8.35446	99.6573	0.989	8.35446	99.6573
2460	StAbbs	1503147000	2017-08-19 12:50:00	2017-08-19 13:50:00	13.805	8.4425	100.671	0.989	8.4425	100.671
2461	StAbbs	1503147600	2017-08-19 13:00:00	2017-08-19 14:00:00	13.857	8.47809	101.202	0.988	8.47809	101.202
2462	StAbbs	1503148200	2017-08-19 13:10:00	2017-08-19 14:10:00	13.866	8.63377	103.079	0.99	8.63377	103.079
2463	StAbbs	1503148800	2017-08-19 13:20:00	2017-08-19 14:20:00	13.857	8.72113	104.103	0.99	8.72113	104.103
2464	StAbbs	1503149400	2017-08-19 13:30:00	2017-08-19 14:30:00	13.866	8.76501	104.646	0.99	8.76501	104.646
2465	StAbbs	1503150000	2017-08-19 13:40:00	2017-08-19 14:40:00	13.944	8.8942	106.357	0.99	8.8942	106.357
2466	StAbbs	1503150600	2017-08-19 13:50:00	2017-08-19 14:50:00	13.944	8.89663	106.386	0.99	8.89663	106.386
2467	StAbbs	1503151200	2017-08-19 14:00:00	2017-08-19 15:00:00	13.953	8.95835	107.143	0.99	8.95835	107.143
2468	StAbbs	1503151800	2017-08-19 14:10:00	2017-08-19 15:10:00	13.962	9.0152	107.843	0.989	9.0152	107.843
2469	StAbbs	1503152400	2017-08-19 14:20:00	2017-08-19 15:20:00	13.953	9.02398	107.928	0.991	9.02398	107.928
2470	StAbbs	1503153000	2017-08-19 14:30:00	2017-08-19 15:30:00	13.944	9.02303	107.897	0.991	9.02303	107.897
2471	StAbbs	1503153600	2017-08-19 14:40:00	2017-08-19 15:40:00	13.962	9.01845	107.882	0.99	9.01845	107.882
2472	StAbbs	1503154200	2017-08-19 14:50:00	2017-08-19 15:50:00	13.97	8.97157	107.338	0.99	8.97157	107.338
2473	StAbbs	1503154800	2017-08-19 15:00:00	2017-08-19 16:00:00	13.936	8.98077	107.374	0.99	8.98077	107.374
2474	StAbbs	1503155400	2017-08-19 15:10:00	2017-08-19 16:10:00	13.97	8.9894	107.552	0.99	8.9894	107.552
2475	StAbbs	1503156000	2017-08-19 15:20:00	2017-08-19 16:20:00	13.979	8.95955	107.214	0.988	8.95955	107.214
2476	StAbbs	1503156600	2017-08-19 15:30:00	2017-08-19 16:30:00	13.997	9.00278	107.771	0.989	9.00278	107.771
2477	StAbbs	1503157200	2017-08-19 15:40:00	2017-08-19 16:40:00	13.988	9.03424	108.128	0.989	9.03424	108.128
2478	StAbbs	1503157800	2017-08-19 15:50:00	2017-08-19 16:50:00	13.979	9.05355	108.339	0.991	9.05355	108.339
2479	StAbbs	1503158400	2017-08-19 16:00:00	2017-08-19 17:00:00	13.979	9.12324	109.173	0.99	9.12324	109.173
2480	StAbbs	1503159000	2017-08-19 16:10:00	2017-08-19 17:10:00	14.005	9.20306	110.186	0.99	9.20306	110.186
2481	StAbbs	1503159600	2017-08-19 16:20:00	2017-08-19 17:20:00	14.014	9.26721	110.974	0.99	9.26721	110.974
2482	StAbbs	1503160200	2017-08-19 16:30:00	2017-08-19 17:30:00	14.049	9.30829	111.545	0.991	9.30829	111.545
2483	StAbbs	1503160800	2017-08-19 16:40:00	2017-08-19 17:40:00	14.04	9.34623	111.98	0.989	9.34623	111.98
2484	StAbbs	1503161400	2017-08-19 16:50:00	2017-08-19 17:50:00	14.083	9.41662	112.921	0.991	9.41662	112.921
2485	StAbbs	1503162000	2017-08-19 17:00:00	2017-08-19 18:00:00	14.101	9.47931	113.714	0.989	9.47931	113.714
2486	StAbbs	1503162600	2017-08-19 17:10:00	2017-08-19 18:10:00	14.144	9.53269	114.454	0.99	9.53269	114.454
2487	StAbbs	1503163200	2017-08-19 17:20:00	2017-08-19 18:20:00	14.144	9.53431	114.473	0.989	9.53431	114.473
2488	StAbbs	1503163800	2017-08-19 17:30:00	2017-08-19 18:30:00	14.144	9.60888	115.369	0.99	9.60888	115.369
2489	StAbbs	1503164400	2017-08-19 17:40:00	2017-08-19 18:40:00	14.179	9.64269	115.857	0.989	9.64269	115.857
2490	StAbbs	1503165000	2017-08-19 17:50:00	2017-08-19 18:50:00	14.196	9.67133	116.241	0.99	9.67133	116.241
2491	StAbbs	1503165600	2017-08-19 18:00:00	2017-08-19 19:00:00	14.187	9.71982	116.802	0.99	9.71982	116.802
2492	StAbbs	1503166200	2017-08-19 18:10:00	2017-08-19 19:10:00	14.222	9.67906	116.395	0.989	9.67906	116.395
2493	StAbbs	1503166800	2017-08-19 18:20:00	2017-08-19 19:20:00	14.179	9.6589	116.051	0.989	9.6589	116.051
2494	StAbbs	1503167400	2017-08-19 18:30:00	2017-08-19 19:30:00	14.161	9.50703	114.185	0.989	9.50703	114.185
2495	StAbbs	1503168000	2017-08-19 18:40:00	2017-08-19 19:40:00	14.135	9.37368	112.524	0.991	9.37368	112.524
2496	StAbbs	1503168600	2017-08-19 18:50:00	2017-08-19 19:50:00	14.092	9.23846	110.805	0.99	9.23846	110.805
2497	StAbbs	1503169200	2017-08-19 19:00:00	2017-08-19 20:00:00	14.066	9.12702	109.411	0.99	9.12702	109.411
2498	StAbbs	1503169800	2017-08-19 19:10:00	2017-08-19 20:10:00	14.04	8.98318	107.63	0.989	8.98318	107.63
2499	StAbbs	1503170400	2017-08-19 19:20:00	2017-08-19 20:20:00	13.997	8.86826	106.16	0.99	8.86826	106.16
2500	StAbbs	1503171000	2017-08-19 19:30:00	2017-08-19 20:30:00	13.988	8.7328	104.52	0.99	8.7328	104.52
2501	StAbbs	1503171600	2017-08-19 19:40:00	2017-08-19 20:40:00	13.962	8.59953	102.87	0.989	8.59953	102.87
2502	StAbbs	1503172200	2017-08-19 19:50:00	2017-08-19 20:50:00	13.918	8.53893	102.054	0.99	8.53893	102.054
2503	StAbbs	1503172800	2017-08-19 20:00:00	2017-08-19 21:00:00	13.936	8.41198	100.574	0.989	8.41198	100.574
2504	StAbbs	1503173400	2017-08-19 20:10:00	2017-08-19 21:10:00	13.901	8.30291	99.1994	0.988	8.30291	99.1994
2505	StAbbs	1503174000	2017-08-19 20:20:00	2017-08-19 21:20:00	13.866	8.24165	98.3976	0.99	8.24165	98.3976
2506	StAbbs	1503174600	2017-08-19 20:30:00	2017-08-19 21:30:00	13.857	8.16619	97.4787	0.989	8.16619	97.4787
2507	StAbbs	1503175200	2017-08-19 20:40:00	2017-08-19 21:40:00	13.857	8.09975	96.6857	0.989	8.09975	96.6857
2508	StAbbs	1503175800	2017-08-19 20:50:00	2017-08-19 21:50:00	13.831	8.02648	95.7605	0.987	8.02648	95.7605
2509	StAbbs	1503176400	2017-08-19 21:00:00	2017-08-19 22:00:00	13.84	7.99582	95.4122	0.989	7.99582	95.4122
2510	StAbbs	1503177000	2017-08-19 21:10:00	2017-08-19 22:10:00	13.823	7.93808	94.6904	0.989	7.93808	94.6904
2511	StAbbs	1503177600	2017-08-19 21:20:00	2017-08-19 22:20:00	13.823	7.91296	94.3908	0.989	7.91296	94.3908
2512	StAbbs	1503178200	2017-08-19 21:30:00	2017-08-19 22:30:00	13.805	7.87789	93.938	0.989	7.87789	93.938
2513	StAbbs	1503178800	2017-08-19 21:40:00	2017-08-19 22:40:00	13.788	7.83553	93.4007	0.989	7.83553	93.4007
2514	StAbbs	1503179400	2017-08-19 21:50:00	2017-08-19 22:50:00	13.823	7.75905	92.5548	0.99	7.75905	92.5548
2515	StAbbs	1503180000	2017-08-19 22:00:00	2017-08-19 23:00:00	13.788	7.74157	92.2807	0.989	7.74157	92.2807
2516	StAbbs	1503180600	2017-08-19 22:10:00	2017-08-19 23:10:00	13.805	7.70696	91.8999	0.989	7.70696	91.8999
2517	StAbbs	1503181200	2017-08-19 22:20:00	2017-08-19 23:20:00	13.788	7.64436	91.122	0.988	7.64436	91.122
2518	StAbbs	1503181800	2017-08-19 22:30:00	2017-08-19 23:30:00	13.788	7.58442	90.4074	0.99	7.58442	90.4074
2519	StAbbs	1503182400	2017-08-19 22:40:00	2017-08-19 23:40:00	13.753	7.51755	89.5465	0.989	7.51755	89.5465
2520	StAbbs	1503183000	2017-08-19 22:50:00	2017-08-19 23:50:00	13.779	7.48791	89.2407	0.99	7.48791	89.2407
2521	StAbbs	1503183600	2017-08-19 23:00:00	2017-08-20 00:00:00	13.762	7.45205	88.7826	0.989	7.45205	88.7826
2522	StAbbs	1503184200	2017-08-19 23:10:00	2017-08-20 00:10:00	13.779	7.38099	87.9664	0.989	7.38099	87.9664
2523	StAbbs	1503184800	2017-08-19 23:20:00	2017-08-20 00:20:00	13.753	7.38633	87.9835	0.989	7.38633	87.9835
2524	StAbbs	1503185400	2017-08-19 23:30:00	2017-08-20 00:30:00	13.779	7.36965	87.8312	0.989	7.36965	87.8312
2525	StAbbs	1503186000	2017-08-19 23:40:00	2017-08-20 00:40:00	13.753	7.34421	87.4818	0.989	7.34421	87.4818
2526	StAbbs	1503186600	2017-08-19 23:50:00	2017-08-20 00:50:00	13.736	7.35695	87.6033	0.989	7.35695	87.6033
2527	StAbbs	1503187200	2017-08-20 00:00:00	2017-08-20 01:00:00	13.727	7.38438	87.9137	0.989	7.38438	87.9137
2528	StAbbs	1503187800	2017-08-20 00:10:00	2017-08-20 01:10:00	13.718	7.34458	87.4239	0.99	7.34458	87.4239
2529	StAbbs	1503188400	2017-08-20 00:20:00	2017-08-20 01:20:00	13.718	7.33405	87.2986	0.99	7.33405	87.2986
2530	StAbbs	1503189000	2017-08-20 00:30:00	2017-08-20 01:30:00	13.701	7.25689	86.3503	0.989	7.25689	86.3503
2531	StAbbs	1503189600	2017-08-20 00:40:00	2017-08-20 01:40:00	13.692	7.22114	85.9091	0.99	7.22114	85.9091
2532	StAbbs	1503190200	2017-08-20 00:50:00	2017-08-20 01:50:00	13.718	7.12103	84.763	0.989	7.12103	84.763
2533	StAbbs	1503190800	2017-08-20 01:00:00	2017-08-20 02:00:00	13.692	7.04054	83.7604	0.989	7.04054	83.7604
2534	StAbbs	1503191400	2017-08-20 01:10:00	2017-08-20 02:10:00	13.709	6.96056	82.8376	0.989	6.96056	82.8376
2535	StAbbs	1503192000	2017-08-20 01:20:00	2017-08-20 02:20:00	13.727	6.89354	82.0702	0.988	6.89354	82.0702
2536	StAbbs	1503192600	2017-08-20 01:30:00	2017-08-20 02:30:00	13.692	6.86397	81.6599	0.99	6.86397	81.6599
2537	StAbbs	1503193200	2017-08-20 01:40:00	2017-08-20 02:40:00	13.692	6.80809	80.9951	0.99	6.80809	80.9951
2538	StAbbs	1503193800	2017-08-20 01:50:00	2017-08-20 02:50:00	13.675	6.79089	80.7624	0.989	6.79089	80.7624
2539	StAbbs	1503194400	2017-08-20 02:00:00	2017-08-20 03:00:00	13.666	6.79888	80.8427	0.99	6.79888	80.8427
2540	StAbbs	1503195000	2017-08-20 02:10:00	2017-08-20 03:10:00	13.675	6.79655	80.8298	0.989	6.79655	80.8298
2541	StAbbs	1503195600	2017-08-20 02:20:00	2017-08-20 03:20:00	13.648	6.82296	81.0993	0.99	6.82296	81.0993
2542	StAbbs	1503196200	2017-08-20 02:30:00	2017-08-20 03:30:00	13.657	6.8911	81.9242	0.99	6.8911	81.9242
2543	StAbbs	1503196800	2017-08-20 02:40:00	2017-08-20 03:40:00	13.631	6.83248	81.1843	0.99	6.83248	81.1843
2544	StAbbs	1503197400	2017-08-20 02:50:00	2017-08-20 03:50:00	13.622	6.85343	81.4183	0.99	6.85343	81.4183
2545	StAbbs	1503198000	2017-08-20 03:00:00	2017-08-20 04:00:00	13.614	6.82338	81.048	0.99	6.82338	81.048
2546	StAbbs	1503198600	2017-08-20 03:10:00	2017-08-20 04:10:00	13.605	6.77225	80.426	0.99	6.77225	80.426
2547	StAbbs	1503199200	2017-08-20 03:20:00	2017-08-20 04:20:00	13.596	6.79806	80.7177	0.989	6.79806	80.7177
2548	StAbbs	1503199800	2017-08-20 03:30:00	2017-08-20 04:30:00	13.587	6.78257	80.519	0.989	6.78257	80.519
2549	StAbbs	1503200400	2017-08-20 03:40:00	2017-08-20 04:40:00	13.587	6.78014	80.4901	0.991	6.78014	80.4901
2550	StAbbs	1503201000	2017-08-20 03:50:00	2017-08-20 04:50:00	13.552	6.75787	80.1685	0.989	6.75787	80.1685
2551	StAbbs	1503201600	2017-08-20 04:00:00	2017-08-20 05:00:00	13.579	6.71041	79.6493	0.991	6.71041	79.6493
2552	StAbbs	1503202200	2017-08-20 04:10:00	2017-08-20 05:10:00	13.57	6.62771	78.6533	0.989	6.62771	78.6533
2553	StAbbs	1503202800	2017-08-20 04:20:00	2017-08-20 05:20:00	13.579	6.57599	78.0538	0.991	6.57599	78.0538
2554	StAbbs	1503203400	2017-08-20 04:30:00	2017-08-20 05:30:00	13.526	6.47337	76.7527	0.989	6.47337	76.7527
2555	StAbbs	1503204000	2017-08-20 04:40:00	2017-08-20 05:40:00	13.526	6.46366	76.6375	0.99	6.46366	76.6375
2556	StAbbs	1503204600	2017-08-20 04:50:00	2017-08-20 05:50:00	13.518	6.44171	76.3648	0.991	6.44171	76.3648
2557	StAbbs	1503205200	2017-08-20 05:00:00	2017-08-20 06:00:00	13.491	6.40821	75.9258	0.991	6.40821	75.9258
2558	StAbbs	1503205800	2017-08-20 05:10:00	2017-08-20 06:10:00	13.483	6.36521	75.404	0.99	6.36521	75.404
2559	StAbbs	1503206400	2017-08-20 05:20:00	2017-08-20 06:20:00	13.465	6.32373	74.885	0.99	6.32373	74.885
2560	StAbbs	1503207000	2017-08-20 05:30:00	2017-08-20 06:30:00	13.465	6.26139	74.1468	0.991	6.26139	74.1468
2561	StAbbs	1503207600	2017-08-20 05:40:00	2017-08-20 06:40:00	13.43	6.12582	72.4895	0.99	6.12582	72.4895
2562	StAbbs	1503208200	2017-08-20 05:50:00	2017-08-20 06:50:00	13.439	6.24654	73.9316	0.99	6.24654	73.9316
2563	StAbbs	1503208800	2017-08-20 06:00:00	2017-08-20 07:00:00	13.404	6.2494	73.9125	0.99	6.2494	73.9125
2564	StAbbs	1503209400	2017-08-20 06:10:00	2017-08-20 07:10:00	13.404	6.29149	74.4104	0.99	6.29149	74.4104
2565	StAbbs	1503210000	2017-08-20 06:20:00	2017-08-20 07:20:00	13.404	6.34735	75.071	0.991	6.34735	75.071
2566	StAbbs	1503210600	2017-08-20 06:30:00	2017-08-20 07:30:00	13.421	6.3613	75.2621	0.991	6.3613	75.2621
2567	StAbbs	1503211200	2017-08-20 06:40:00	2017-08-20 07:40:00	13.369	6.42872	75.9789	0.991	6.42872	75.9789
2568	StAbbs	1503211800	2017-08-20 06:50:00	2017-08-20 07:50:00	13.395	6.43467	76.0898	0.99	6.43467	76.0898
2569	StAbbs	1503212400	2017-08-20 07:00:00	2017-08-20 08:00:00	13.369	6.45462	76.2851	0.989	6.45462	76.2851
2570	StAbbs	1503213000	2017-08-20 07:10:00	2017-08-20 08:10:00	13.395	6.45329	76.31	0.991	6.45329	76.31
2571	StAbbs	1503213600	2017-08-20 07:20:00	2017-08-20 08:20:00	13.387	6.5212	77.1003	0.99	6.5212	77.1003
2572	StAbbs	1503214200	2017-08-20 07:30:00	2017-08-20 08:30:00	13.413	6.53121	77.2597	0.989	6.53121	77.2597
2573	StAbbs	1503214800	2017-08-20 07:40:00	2017-08-20 08:40:00	13.439	6.59869	78.0996	0.99	6.59869	78.0996
2574	StAbbs	1503215400	2017-08-20 07:50:00	2017-08-20 08:50:00	13.448	6.64899	78.7094	0.991	6.64899	78.7094
2575	StAbbs	1503216000	2017-08-20 08:00:00	2017-08-20 09:00:00	13.448	6.72104	79.5623	0.99	6.72104	79.5623
2576	StAbbs	1503216600	2017-08-20 08:10:00	2017-08-20 09:10:00	13.491	6.79359	80.4919	0.99	6.79359	80.4919
2577	StAbbs	1503217200	2017-08-20 08:20:00	2017-08-20 09:20:00	13.509	6.87801	81.522	0.99	6.87801	81.522
2578	StAbbs	1503217800	2017-08-20 08:30:00	2017-08-20 09:30:00	13.518	6.95827	82.4885	0.991	6.95827	82.4885
2579	StAbbs	1503218400	2017-08-20 08:40:00	2017-08-20 09:40:00	13.561	7.05272	83.6816	0.99	7.05272	83.6816
2580	StAbbs	1503219000	2017-08-20 08:50:00	2017-08-20 09:50:00	13.579	7.22865	85.8006	0.991	7.22865	85.8006
2581	StAbbs	1503219600	2017-08-20 09:00:00	2017-08-20 10:00:00	13.605	7.38607	87.7156	0.99	7.38607	87.7156
2582	StAbbs	1503220200	2017-08-20 09:10:00	2017-08-20 10:10:00	13.631	7.55647	89.7867	0.989	7.55647	89.7867
2583	StAbbs	1503220800	2017-08-20 09:20:00	2017-08-20 10:20:00	13.666	7.75129	92.1674	0.989	7.75129	92.1674
2584	StAbbs	1503221400	2017-08-20 09:30:00	2017-08-20 10:30:00	13.701	7.85866	93.5108	0.989	7.85866	93.5108
2585	StAbbs	1503222000	2017-08-20 09:40:00	2017-08-20 10:40:00	13.727	7.91166	94.1912	0.99	7.91166	94.1912
2586	StAbbs	1503222600	2017-08-20 09:50:00	2017-08-20 10:50:00	13.709	7.91466	94.1924	0.989	7.91466	94.1924
2587	StAbbs	1503223200	2017-08-20 10:00:00	2017-08-20 11:00:00	13.727	8.01291	95.3966	0.99	8.01291	95.3966
2588	StAbbs	1503223800	2017-08-20 10:10:00	2017-08-20 11:10:00	13.77	8.1026	96.5488	0.988	8.1026	96.5488
2589	StAbbs	1503224400	2017-08-20 10:20:00	2017-08-20 11:20:00	13.788	8.22273	98.0162	0.989	8.22273	98.0162
2590	StAbbs	1503225000	2017-08-20 10:30:00	2017-08-20 11:30:00	13.814	8.28304	98.7873	0.99	8.28304	98.7873
2591	StAbbs	1503225600	2017-08-20 10:40:00	2017-08-20 11:40:00	13.823	8.24429	98.3431	0.989	8.24429	98.3431
2592	StAbbs	1503226200	2017-08-20 10:50:00	2017-08-20 11:50:00	13.831	8.28005	98.7857	0.99	8.28005	98.7857
2593	StAbbs	1503226800	2017-08-20 11:00:00	2017-08-20 12:00:00	13.849	8.38562	100.082	0.99	8.38562	100.082
2594	StAbbs	1503227400	2017-08-20 11:10:00	2017-08-20 12:10:00	13.823	8.48408	101.203	0.99	8.48408	101.203
2595	StAbbs	1503228000	2017-08-20 11:20:00	2017-08-20 12:20:00	13.884	8.51818	101.736	0.989	8.51818	101.736
2596	StAbbs	1503228600	2017-08-20 11:30:00	2017-08-20 12:30:00	13.901	8.68209	103.73	0.99	8.68209	103.73
2597	StAbbs	1503229200	2017-08-20 11:40:00	2017-08-20 12:40:00	13.901	8.73151	104.32	0.988	8.73151	104.32
2598	StAbbs	1503229800	2017-08-20 11:50:00	2017-08-20 12:50:00	13.866	8.79256	104.975	0.989	8.79256	104.975
2599	StAbbs	1503230400	2017-08-20 12:00:00	2017-08-20 13:00:00	13.849	8.84739	105.593	0.99	8.84739	105.593
2600	StAbbs	1503231000	2017-08-20 12:10:00	2017-08-20 13:10:00	13.831	8.81714	105.194	0.988	8.81714	105.194
2601	StAbbs	1503231600	2017-08-20 12:20:00	2017-08-20 13:20:00	13.849	8.79554	104.974	0.989	8.79554	104.974
2602	StAbbs	1503232200	2017-08-20 12:30:00	2017-08-20 13:30:00	13.84	8.72736	104.141	0.988	8.72736	104.141
2603	StAbbs	1503232800	2017-08-20 12:40:00	2017-08-20 13:40:00	13.857	8.76407	104.616	0.99	8.76407	104.616
2604	StAbbs	1503233400	2017-08-20 12:50:00	2017-08-20 13:50:00	13.849	8.7202	104.075	0.988	8.7202	104.075
2605	StAbbs	1503234000	2017-08-20 13:00:00	2017-08-20 14:00:00	13.849	8.64972	103.234	0.989	8.64972	103.234
2606	StAbbs	1503234600	2017-08-20 13:10:00	2017-08-20 14:10:00	13.849	8.56952	102.277	0.988	8.56952	102.277
2607	StAbbs	1503235200	2017-08-20 13:20:00	2017-08-20 14:20:00	13.857	8.49186	101.366	0.989	8.49186	101.366
2608	StAbbs	1503235800	2017-08-20 13:30:00	2017-08-20 14:30:00	13.849	8.47635	101.165	0.989	8.47635	101.165
2609	StAbbs	1503236400	2017-08-20 13:40:00	2017-08-20 14:40:00	13.892	8.51505	101.715	0.99	8.51505	101.715
2610	StAbbs	1503237000	2017-08-20 13:50:00	2017-08-20 14:50:00	13.892	8.60822	102.828	0.989	8.60822	102.828
2611	StAbbs	1503237600	2017-08-20 14:00:00	2017-08-20 15:00:00	13.901	8.5403	102.036	0.989	8.5403	102.036
2612	StAbbs	1503238200	2017-08-20 14:10:00	2017-08-20 15:10:00	13.866	8.50981	101.599	0.989	8.50981	101.599
2613	StAbbs	1503238800	2017-08-20 14:20:00	2017-08-20 15:20:00	13.884	8.4323	100.71	0.988	8.4323	100.71
2614	StAbbs	1503239400	2017-08-20 14:30:00	2017-08-20 15:30:00	13.875	8.47592	101.213	0.99	8.47592	101.213
2615	StAbbs	1503240000	2017-08-20 14:40:00	2017-08-20 15:40:00	13.875	8.50589	101.571	0.991	8.50589	101.571
2616	StAbbs	1503240600	2017-08-20 14:50:00	2017-08-20 15:50:00	13.91	8.52909	101.92	0.989	8.52909	101.92
2617	StAbbs	1503241200	2017-08-20 15:00:00	2017-08-20 16:00:00	13.979	8.58438	102.725	0.988	8.58438	102.725
2618	StAbbs	1503241800	2017-08-20 15:10:00	2017-08-20 16:10:00	14.014	8.49738	101.756	0.988	8.49738	101.756
2619	StAbbs	1503242400	2017-08-20 15:20:00	2017-08-20 16:20:00	14.031	8.59649	102.978	0.988	8.59649	102.978
2620	StAbbs	1503243000	2017-08-20 15:30:00	2017-08-20 16:30:00	14.04	8.57717	102.765	0.989	8.57717	102.765
2621	StAbbs	1503243600	2017-08-20 15:40:00	2017-08-20 16:40:00	14.049	8.76126	104.99	0.99	8.76126	104.99
2622	StAbbs	1503244200	2017-08-20 15:50:00	2017-08-20 16:50:00	14.092	8.81378	105.711	0.988	8.81378	105.711
2623	StAbbs	1503244800	2017-08-20 16:00:00	2017-08-20 17:00:00	14.083	8.93683	107.168	0.991	8.93683	107.168
2624	StAbbs	1503245400	2017-08-20 16:10:00	2017-08-20 17:10:00	14.083	8.90441	106.779	0.988	8.90441	106.779
2625	StAbbs	1503246000	2017-08-20 16:20:00	2017-08-20 17:20:00	14.135	8.98868	107.903	0.989	8.98868	107.903
2626	StAbbs	1503246600	2017-08-20 16:30:00	2017-08-20 17:30:00	14.161	9.07257	108.967	0.99	9.07257	108.967
2627	StAbbs	1503247200	2017-08-20 16:40:00	2017-08-20 17:40:00	14.179	9.13769	109.789	0.99	9.13769	109.789
2628	StAbbs	1503247800	2017-08-20 16:50:00	2017-08-20 17:50:00	14.187	9.17672	110.276	0.99	9.17672	110.276
2629	StAbbs	1503248400	2017-08-20 17:00:00	2017-08-20 18:00:00	14.17	9.16511	110.098	0.989	9.16511	110.098
2630	StAbbs	1503249000	2017-08-20 17:10:00	2017-08-20 18:10:00	14.205	9.18754	110.446	0.989	9.18754	110.446
2631	StAbbs	1503249600	2017-08-20 17:20:00	2017-08-20 18:20:00	14.196	9.16471	110.151	0.99	9.16471	110.151
2632	StAbbs	1503250200	2017-08-20 17:30:00	2017-08-20 18:30:00	14.213	9.13498	109.832	0.991	9.13498	109.832
2633	StAbbs	1503250800	2017-08-20 17:40:00	2017-08-20 18:40:00	14.213	9.02311	108.487	0.988	9.02311	108.487
2634	StAbbs	1503251400	2017-08-20 17:50:00	2017-08-20 18:50:00	14.179	8.95126	107.549	0.989	8.95126	107.549
2635	StAbbs	1503252000	2017-08-20 18:00:00	2017-08-20 19:00:00	14.17	8.90654	106.992	0.991	8.90654	106.992
2636	StAbbs	1503252600	2017-08-20 18:10:00	2017-08-20 19:10:00	14.179	8.83615	106.166	0.99	8.83615	106.166
2637	StAbbs	1503253200	2017-08-20 18:20:00	2017-08-20 19:20:00	14.196	8.79831	105.748	0.992	8.79831	105.748
2638	StAbbs	1503253800	2017-08-20 18:30:00	2017-08-20 19:30:00	14.144	8.70594	104.528	0.99	8.70594	104.528
2639	StAbbs	1503254400	2017-08-20 18:40:00	2017-08-20 19:40:00	14.144	8.59004	103.136	0.99	8.59004	103.136
2640	StAbbs	1503255000	2017-08-20 18:50:00	2017-08-20 19:50:00	14.161	8.48816	101.948	0.99	8.48816	101.948
2641	StAbbs	1503255600	2017-08-20 19:00:00	2017-08-20 20:00:00	14.153	8.33566	100.1	0.989	8.33566	100.1
2642	StAbbs	1503256200	2017-08-20 19:10:00	2017-08-20 20:10:00	14.135	8.22841	98.7763	0.989	8.22841	98.7763
2643	StAbbs	1503256800	2017-08-20 19:20:00	2017-08-20 20:20:00	14.161	8.09909	97.2749	0.99	8.09909	97.2749
2644	StAbbs	1503257400	2017-08-20 19:30:00	2017-08-20 20:30:00	14.109	7.9922	95.8903	0.989	7.9922	95.8903
2645	StAbbs	1503258000	2017-08-20 19:40:00	2017-08-20 20:40:00	14.135	7.89043	94.719	0.989	7.89043	94.719
2646	StAbbs	1503258600	2017-08-20 19:50:00	2017-08-20 20:50:00	14.161	7.78297	93.4781	0.989	7.78297	93.4781
2647	StAbbs	1503259200	2017-08-20 20:00:00	2017-08-20 21:00:00	14.109	7.69556	92.3312	0.988	7.69556	92.3312
2648	StAbbs	1503259800	2017-08-20 20:10:00	2017-08-20 21:10:00	14.109	7.63478	91.6019	0.988	7.63478	91.6019
2649	StAbbs	1503260400	2017-08-20 20:20:00	2017-08-20 21:20:00	14.109	7.6137	91.3491	0.989	7.6137	91.3491
2650	StAbbs	1503261000	2017-08-20 20:30:00	2017-08-20 21:30:00	14.109	7.56832	90.8045	0.989	7.56832	90.8045
2651	StAbbs	1503261600	2017-08-20 20:40:00	2017-08-20 21:40:00	14.109	7.56021	90.7073	0.99	7.56021	90.7073
2652	StAbbs	1503262200	2017-08-20 20:50:00	2017-08-20 21:50:00	14.092	7.55108	90.5665	0.99	7.55108	90.5665
2653	StAbbs	1503262800	2017-08-20 21:00:00	2017-08-20 22:00:00	14.075	7.56707	90.7271	0.989	7.56707	90.7271
2654	StAbbs	1503263400	2017-08-20 21:10:00	2017-08-20 22:10:00	14.066	7.58397	90.9132	0.99	7.58397	90.9132
2655	StAbbs	1503264000	2017-08-20 21:20:00	2017-08-20 22:20:00	14.049	7.62346	91.3552	0.989	7.62346	91.3552
2656	StAbbs	1503264600	2017-08-20 21:30:00	2017-08-20 22:30:00	14.031	7.67104	91.8919	0.989	7.67104	91.8919
2657	StAbbs	1503265200	2017-08-20 21:40:00	2017-08-20 22:40:00	14.014	7.6692	91.8382	0.99	7.6692	91.8382
2658	StAbbs	1503265800	2017-08-20 21:50:00	2017-08-20 22:50:00	13.988	7.66723	91.7663	0.99	7.66723	91.7663
2659	StAbbs	1503266400	2017-08-20 22:00:00	2017-08-20 23:00:00	14.031	7.67023	91.8821	0.989	7.67023	91.8821
2660	StAbbs	1503267000	2017-08-20 22:10:00	2017-08-20 23:10:00	13.988	7.6648	91.7372	0.989	7.6648	91.7372
2661	StAbbs	1503267600	2017-08-20 22:20:00	2017-08-20 23:20:00	13.97	7.65971	91.6428	0.989	7.65971	91.6428
2662	StAbbs	1503268200	2017-08-20 22:30:00	2017-08-20 23:30:00	13.962	7.64664	91.4716	0.989	7.64664	91.4716
2663	StAbbs	1503268800	2017-08-20 22:40:00	2017-08-20 23:40:00	13.953	7.62707	91.2209	0.988	7.62707	91.2209
2664	StAbbs	1503269400	2017-08-20 22:50:00	2017-08-20 23:50:00	13.944	7.62939	91.232	0.989	7.62939	91.232
2665	StAbbs	1503270000	2017-08-20 23:00:00	2017-08-21 00:00:00	13.944	7.72176	92.3365	0.991	7.72176	92.3365
2666	StAbbs	1503270600	2017-08-20 23:10:00	2017-08-21 00:10:00	13.91	7.74805	92.587	0.99	7.74805	92.587
2667	StAbbs	1503271200	2017-08-20 23:20:00	2017-08-21 00:20:00	13.892	7.72269	92.2503	0.989	7.72269	92.2503
2668	StAbbs	1503271800	2017-08-20 23:30:00	2017-08-21 00:30:00	13.901	7.68554	91.8233	0.989	7.68554	91.8233
2669	StAbbs	1503272400	2017-08-20 23:40:00	2017-08-21 00:40:00	13.884	7.65858	91.4697	0.989	7.65858	91.4697
2670	StAbbs	1503273000	2017-08-20 23:50:00	2017-08-21 00:50:00	13.892	7.61251	90.9341	0.99	7.61251	90.9341
2671	StAbbs	1503273600	2017-08-21 00:00:00	2017-08-21 01:00:00	13.866	7.54411	90.0696	0.989	7.54411	90.0696
2672	StAbbs	1503274200	2017-08-21 00:10:00	2017-08-21 01:10:00	13.857	7.50916	89.6359	0.99	7.50916	89.6359
2673	StAbbs	1503274800	2017-08-21 00:20:00	2017-08-21 01:20:00	13.857	7.41195	88.4755	0.99	7.41195	88.4755
2674	StAbbs	1503275400	2017-08-21 00:30:00	2017-08-21 01:30:00	13.849	7.33407	87.5317	0.989	7.33407	87.5317
2675	StAbbs	1503276000	2017-08-21 00:40:00	2017-08-21 01:40:00	13.84	7.36637	87.901	0.99	7.36637	87.901
2676	StAbbs	1503276600	2017-08-21 00:50:00	2017-08-21 01:50:00	13.823	7.40585	88.3416	0.99	7.40585	88.3416
2677	StAbbs	1503277200	2017-08-21 01:00:00	2017-08-21 02:00:00	13.831	7.45779	88.9757	0.989	7.45779	88.9757
2678	StAbbs	1503277800	2017-08-21 01:10:00	2017-08-21 02:10:00	13.788	7.47344	89.0846	0.988	7.47344	89.0846
2679	StAbbs	1503278400	2017-08-21 01:20:00	2017-08-21 02:20:00	13.797	7.49624	89.3727	0.989	7.49624	89.3727
2680	StAbbs	1503279000	2017-08-21 01:30:00	2017-08-21 02:30:00	13.753	7.53456	89.7491	0.99	7.53456	89.7491
2681	StAbbs	1503279600	2017-08-21 01:40:00	2017-08-21 02:40:00	13.744	7.50771	89.413	0.989	7.50771	89.413
2682	StAbbs	1503280200	2017-08-21 01:50:00	2017-08-21 02:50:00	13.744	7.51014	89.4419	0.989	7.51014	89.4419
2683	StAbbs	1503280800	2017-08-21 02:00:00	2017-08-21 03:00:00	13.727	7.50101	89.3023	0.989	7.50101	89.3023
2684	StAbbs	1503281400	2017-08-21 02:10:00	2017-08-21 03:10:00	13.709	7.4943	89.1897	0.989	7.4943	89.1897
2685	StAbbs	1503282000	2017-08-21 02:20:00	2017-08-21 03:20:00	13.718	7.46445	88.8507	0.989	7.46445	88.8507
2686	StAbbs	1503282600	2017-08-21 02:30:00	2017-08-21 03:30:00	13.666	7.46054	88.7103	0.989	7.46054	88.7103
2687	StAbbs	1503283200	2017-08-21 02:40:00	2017-08-21 03:40:00	13.692	7.44549	88.5781	0.989	7.44549	88.5781
2688	StAbbs	1503283800	2017-08-21 02:50:00	2017-08-21 03:50:00	13.683	7.45104	88.628	0.991	7.45104	88.628
2689	StAbbs	1503284400	2017-08-21 03:00:00	2017-08-21 04:00:00	13.675	7.42422	88.2945	0.989	7.42422	88.2945
2690	StAbbs	1503285000	2017-08-21 03:10:00	2017-08-21 04:10:00	13.648	7.42468	88.2514	0.99	7.42468	88.2514
2691	StAbbs	1503285600	2017-08-21 03:20:00	2017-08-21 04:20:00	13.657	7.4086	88.0764	0.99	7.4086	88.0764
2692	StAbbs	1503286200	2017-08-21 03:30:00	2017-08-21 04:30:00	13.622	7.38629	87.7486	0.989	7.38629	87.7486
2693	StAbbs	1503286800	2017-08-21 03:40:00	2017-08-21 04:40:00	13.64	7.37113	87.6006	0.99	7.37113	87.6006
2694	StAbbs	1503287400	2017-08-21 03:50:00	2017-08-21 04:50:00	13.614	7.39105	87.7908	0.991	7.39105	87.7908
2695	StAbbs	1503288000	2017-08-21 04:00:00	2017-08-21 05:00:00	13.622	7.3709	87.5658	0.99	7.3709	87.5658
2696	StAbbs	1503288600	2017-08-21 04:10:00	2017-08-21 05:10:00	13.587	7.36803	87.4692	0.99	7.36803	87.4692
2697	StAbbs	1503289200	2017-08-21 04:20:00	2017-08-21 05:20:00	13.622	7.3952	87.8544	0.989	7.3952	87.8544
2698	StAbbs	1503289800	2017-08-21 04:30:00	2017-08-21 05:30:00	13.596	7.42078	88.1116	0.989	7.42078	88.1116
2699	StAbbs	1503290400	2017-08-21 04:40:00	2017-08-21 05:40:00	13.605	7.41765	88.0907	0.99	7.41765	88.0907
2700	StAbbs	1503291000	2017-08-21 04:50:00	2017-08-21 05:50:00	13.587	7.40123	87.8633	0.989	7.40123	87.8633
2701	StAbbs	1503291600	2017-08-21 05:00:00	2017-08-21 06:00:00	13.587	7.37451	87.5461	0.989	7.37451	87.5461
2702	StAbbs	1503292200	2017-08-21 05:10:00	2017-08-21 06:10:00	13.579	7.37279	87.5114	0.989	7.37279	87.5114
2703	StAbbs	1503292800	2017-08-21 05:20:00	2017-08-21 06:20:00	13.57	7.37267	87.494	0.989	7.37267	87.494
2704	StAbbs	1503293400	2017-08-21 05:30:00	2017-08-21 06:30:00	13.535	7.39571	87.7047	0.99	7.39571	87.7047
2705	StAbbs	1503294000	2017-08-21 05:40:00	2017-08-21 06:40:00	13.57	7.39777	87.7919	0.989	7.39777	87.7919
2706	StAbbs	1503294600	2017-08-21 05:50:00	2017-08-21 06:50:00	13.552	7.39269	87.6993	0.99	7.39269	87.6993
2707	StAbbs	1503295200	2017-08-21 06:00:00	2017-08-21 07:00:00	13.544	7.37558	87.4821	0.988	7.37558	87.4821
2708	StAbbs	1503295800	2017-08-21 06:10:00	2017-08-21 07:10:00	13.544	7.40635	87.847	0.99	7.40635	87.847
2709	StAbbs	1503296400	2017-08-21 06:20:00	2017-08-21 07:20:00	13.544	7.45817	88.4617	0.989	7.45817	88.4617
2710	StAbbs	1503297000	2017-08-21 06:30:00	2017-08-21 07:30:00	13.526	7.48223	88.7144	0.99	7.48223	88.7144
2711	StAbbs	1503297600	2017-08-21 06:40:00	2017-08-21 07:40:00	13.544	7.45736	88.4521	0.99	7.45736	88.4521
2712	StAbbs	1503298200	2017-08-21 06:50:00	2017-08-21 07:50:00	13.544	7.07113	83.871	0.989	7.07113	83.871
2713	StAbbs	1503298800	2017-08-21 07:00:00	2017-08-21 08:00:00	13.518	7.45703	88.4011	0.99	7.45703	88.4011
2714	StAbbs	1503299400	2017-08-21 07:10:00	2017-08-21 08:10:00	13.544	7.47436	88.6537	0.99	7.47436	88.6537
2715	StAbbs	1503300000	2017-08-21 07:20:00	2017-08-21 08:20:00	13.535	7.43134	88.1272	0.99	7.43134	88.1272
2716	StAbbs	1503300600	2017-08-21 07:30:00	2017-08-21 08:30:00	13.552	7.46637	88.5734	0.989	7.46637	88.5734
2717	StAbbs	1503301200	2017-08-21 07:40:00	2017-08-21 08:40:00	13.544	7.53023	89.3164	0.99	7.53023	89.3164
2718	StAbbs	1503301800	2017-08-21 07:50:00	2017-08-21 08:50:00	13.57	7.66013	90.9053	0.989	7.66013	90.9053
2719	StAbbs	1503302400	2017-08-21 08:00:00	2017-08-21 09:00:00	13.579	7.77442	92.2786	0.989	7.77442	92.2786
2720	StAbbs	1503303000	2017-08-21 08:10:00	2017-08-21 09:10:00	13.614	7.8583	93.3408	0.989	7.8583	93.3408
2721	StAbbs	1503303600	2017-08-21 08:20:00	2017-08-21 09:20:00	13.631	7.95328	94.5017	0.989	7.95328	94.5017
2722	StAbbs	1503304200	2017-08-21 08:30:00	2017-08-21 09:30:00	13.648	8.04259	95.5961	0.99	8.04259	95.5961
2723	StAbbs	1503304800	2017-08-21 08:40:00	2017-08-21 09:40:00	13.666	8.14975	96.9053	0.989	8.14975	96.9053
2724	StAbbs	1503305400	2017-08-21 08:50:00	2017-08-21 09:50:00	13.718	8.28654	98.6363	0.989	8.28654	98.6363
2725	StAbbs	1503306000	2017-08-21 09:00:00	2017-08-21 10:00:00	13.692	8.38903	99.8034	0.989	8.38903	99.8034
2726	StAbbs	1503306600	2017-08-21 09:10:00	2017-08-21 10:10:00	13.701	8.47906	100.893	0.989	8.47906	100.893
2727	StAbbs	1503307200	2017-08-21 09:20:00	2017-08-21 10:20:00	13.736	8.63023	102.765	0.99	8.63023	102.765
2728	StAbbs	1503307800	2017-08-21 09:30:00	2017-08-21 10:30:00	13.779	8.76128	104.417	0.989	8.76128	104.417
2729	StAbbs	1503308400	2017-08-21 09:40:00	2017-08-21 10:40:00	13.823	9.00496	107.417	0.99	9.00496	107.417
2730	StAbbs	1503309000	2017-08-21 09:50:00	2017-08-21 10:50:00	13.866	9.15469	109.298	0.989	9.15469	109.298
2731	StAbbs	1503309600	2017-08-21 10:00:00	2017-08-21 11:00:00	13.857	9.31253	111.162	0.99	9.31253	111.162
2732	StAbbs	1503310200	2017-08-21 10:10:00	2017-08-21 11:10:00	13.901	9.43476	112.722	0.989	9.43476	112.722
2733	StAbbs	1503310800	2017-08-21 10:20:00	2017-08-21 11:20:00	13.944	9.55456	114.253	0.988	9.55456	114.253
2734	StAbbs	1503311400	2017-08-21 10:30:00	2017-08-21 11:30:00	13.962	9.67234	115.704	0.991	9.67234	115.704
2735	StAbbs	1503312000	2017-08-21 10:40:00	2017-08-21 11:40:00	13.953	9.65599	115.487	0.99	9.65599	115.487
2736	StAbbs	1503312600	2017-08-21 10:50:00	2017-08-21 11:50:00	13.962	9.64641	115.394	0.989	9.64641	115.394
2737	StAbbs	1503313200	2017-08-21 11:00:00	2017-08-21 12:00:00	13.97	9.69922	116.044	0.989	9.69922	116.044
2738	StAbbs	1503313800	2017-08-21 11:10:00	2017-08-21 12:10:00	13.979	9.7569	116.755	0.99	9.7569	116.755
2739	StAbbs	1503314400	2017-08-21 11:20:00	2017-08-21 12:20:00	13.997	9.78394	117.122	0.989	9.78394	117.122
2740	StAbbs	1503315000	2017-08-21 11:30:00	2017-08-21 12:30:00	14.014	9.7591	116.865	0.989	9.7591	116.865
2741	StAbbs	1503315600	2017-08-21 11:40:00	2017-08-21 12:40:00	14.031	9.74399	116.724	0.99	9.74399	116.724
2742	StAbbs	1503316200	2017-08-21 11:50:00	2017-08-21 12:50:00	14.023	9.61095	115.112	0.99	9.61095	115.112
2743	StAbbs	1503316800	2017-08-21 12:00:00	2017-08-21 13:00:00	14.005	9.49397	113.669	0.989	9.49397	113.669
2744	StAbbs	1503317400	2017-08-21 12:10:00	2017-08-21 13:10:00	13.944	9.41601	112.596	0.991	9.41601	112.596
2745	StAbbs	1503318000	2017-08-21 12:20:00	2017-08-21 13:20:00	13.936	9.33647	111.627	0.991	9.33647	111.627
2746	StAbbs	1503318600	2017-08-21 12:30:00	2017-08-21 13:30:00	13.944	9.29852	111.191	0.989	9.29852	111.191
2747	StAbbs	1503319200	2017-08-21 12:40:00	2017-08-21 13:40:00	13.962	9.23074	110.421	0.989	9.23074	110.421
2748	StAbbs	1503319800	2017-08-21 12:50:00	2017-08-21 13:50:00	13.97	9.26976	110.906	0.989	9.26976	110.906
2749	StAbbs	1503320400	2017-08-21 13:00:00	2017-08-21 14:00:00	13.997	9.27829	111.069	0.989	9.27829	111.069
2750	StAbbs	1503321000	2017-08-21 13:10:00	2017-08-21 14:10:00	14.014	9.19185	110.072	0.99	9.19185	110.072
2751	StAbbs	1503321600	2017-08-21 13:20:00	2017-08-21 14:20:00	13.927	9.07057	108.428	0.99	9.07057	108.428
2752	StAbbs	1503322200	2017-08-21 13:30:00	2017-08-21 14:30:00	13.927	9.04951	108.176	0.991	9.04951	108.176
2753	StAbbs	1503322800	2017-08-21 13:40:00	2017-08-21 14:40:00	13.927	8.89637	106.346	0.989	8.89637	106.346
2754	StAbbs	1503323400	2017-08-21 13:50:00	2017-08-21 14:50:00	13.918	8.80063	105.182	0.989	8.80063	105.182
2755	StAbbs	1503324000	2017-08-21 14:00:00	2017-08-21 15:00:00	13.884	8.78472	104.92	0.991	8.78472	104.92
2756	StAbbs	1503324600	2017-08-21 14:10:00	2017-08-21 15:10:00	13.866	8.71478	104.046	0.99	8.71478	104.046
2757	StAbbs	1503325200	2017-08-21 14:20:00	2017-08-21 15:20:00	13.866	8.65645	103.35	0.99	8.65645	103.35
[truncated: 46,363 more rows]

## Sheet: supplementary table 1C
Tab S1C. Datset for temperature and oxygen at Chioggia
[truncated: 53,650 more rows]

## Sheet: supplementary table 1D
Tab S1D. Datset for temperaure and oxygen from Giomi et al., 2019 (ref. 6 in the main text)
[truncated: 39,533 more rows]

[truncated: 4 more sheets: supplementary table 2, supplementary table 3, supplementary table 4, supplementary table 5]
